# Supplementary material for: Glycogene Expression Profiling of Hepatic Cells by RNA-Seq Analysis for Glyco-Biomarker Identification
Source: Front Oncol. 2020 Jul 28;10:1224. doi: 10.3389/fonc.2020.01224 (PMC7402167; doi:10.3389/fonc.2020.01224)
Supplement: Table S1 — Comparison of expression profiles obtained from qRT-PCR and RNA-Seq. [file Data_Sheet_1.xlsx]

## Sheet: Table S1
Table S1 Comparison of expression profiles obtained from qRT-PCR and RNA-Seq
	qRT-PCR						RNA-seq
	PHH #1	PHH #2	HuH7	HepG2			PHH	HuH7	HepG2
I. Glucosyltransferase, Glucuronyltransferase, Mannosyltransferase
UGCGL1	991	1686	1783	2639		UGCGL1	1104.56	3221.89	3200.56
UGCGL2	220	331	574	906		UGCGL2	480.812	2371.96	2575.44
UGCG	1576	2054	1774	731		UGCG	3824.53	5370.74	864.333
B3GALTL	239	234	235	869		B3GALTL	560.688	1152.19	311.111
B3GAT3	13496	6834	10078	12365		B3GAT3	9423.25	7907.52	8168.78
B3GAT2	10	12	3	15		B3GAT2	70.3125	47.9259	58.1111
B3GAT1	947	728	0	0		B3GAT1	173.406	17.0741	23.1111
B4GAT1	19554.6	13125.8	59557.4	60665.4		B4GAT1	3406.21	46461.5	29754.4
POMT1	940	950	433	288		POMT1	2459.31	791.889	507.889
POMT2	526	528	256	428		POMT2	2312.31	2072.7	889.444
II. Fucosyltransferase
FUT1	25.9361	59.1649	12.0879	0		FUT1	199.769	125.399	493.02
FUT2	0.001	0.001	6.34516	0.001		FUT2	263.657	267.854	269.894
FUT3	17.6622	36.1259	9.06811	3.52664		FUT3	67.087	70.4565	220.168
FUT4	418.033	407.282	131.869	125.801		FUT4	385.218	250.21	112.601
FUT5	130.062	160.682	55.0242	14.3429		FUT5	41.2032	0	219.03
FUT6	2790.43	1923.21	8.89576	643.851		FUT6	350.361	103.031	4429.22
FUT7	67.61	10.0738	0.001	5.67618		FUT7	0	35.7388	13.641
FUT8	218.221	418.256	1107.93	4388.23		FUT8	97.447	199.594	282.804
FUT9	0.001	0.001	0.0639677	0.001		FUT9	8.61309	5.01494	8.00326
FUT10	293.628	392.022	343.613	683.305		FUT10	992.928	1023.44	1037.49
FUT11	254.648	370.462	80.8612	601.408		FUT11	667.055	1977.32	1791.33
POFUT1	2711.1	4818.07	3823.49	5632.72		POFUT1	3845.81	14501.5	9838.22
POFUT2	366.216	411.469	416.565	272.328		POFUT2	6498.14	9192.51	4332.26
III. Galactosyltransferase
A4GALT	31.5614	103.143	0.001	14.504		A4GALT	1496.76	170.182	909.969
B3GALT1	13.2144	12.3649	1205.9	20.6682		B3GALT1	0	330.708	0
B3GALT2	45.6768	62.155	144.183	309.38		B3GALT2	0	351.424	0
B3GALT4	1088.09	953.762	24.1134	44.219		B3GALT4	390.272	31.4149	19.4368
B3GALT5	330.301	652.648	6.68381	30.7775		B3GALT5	39.9662	11.6739	12.5981
B3GALT6	5930.38	3870.74	7718.45	12269.6		B3GALT6	1566.75	1257.34	3694.85
C1GALT1	730.894	900.979	2380.08	16332.3		C1GALT1	602.453	1522.43	3509.43
C1GALT1C1	3771.71	2993.38	3569.2	4138.07		C1GALT1C1	3162.51	7241.75	2255.67
B4GALT1	18320	35934.5	16639.1	4629.19		B4GALT1	17438.9	7098.25	8922.79
B4GALT2	2791.2	4013.77	2078.73	1531.08		B4GALT2	5594.89	2615.53	9845.36
B4GALT3	399.997	630.83	437.036	659.738		B4GALT3	5111.23	2240.27	8784.83
B4GALT4	1946.52	1812.48	8619.35	7235.6		B4GALT4	1714.62	7698.47	2514.95
B4GALT5	1321.25	2532.58	1708.64	2181.15		B4GALT5	2446.66	4584.41	5243.03
B4GALT6	239.46	273.865	1631.26	1708.46		B4GALT6	189.04	358.277	38.0429
B4GALT7	10357	10614.9	5512.44	6106.11		B4GALT7	8927.76	5653.15	6460.57
CGT	0.001	6.82941	1302.8	0.001		CGT	149.78	411.733	145.305
ABO	0.001	137.763	0.001	0.001		ABO	18.0157	33.8804	25.667
IV. N-Acetylgalactosaminyltransferase
GBGT1	119	214	0	0		GBGT1	392.125	239.667	36.8519
GALNT1	2772	3222	9940	18029		GALNT1	5562.44	15904.7	4267.26
GALNT2	5094	8066	3934	3773		GALNT2	30925.3	14056.1	9696.78
GALNT3	69	85	302	10		GALNT3	135.375	392.519	56.7407
GALNT4	521	423	1025	716		GALNT4	213.188	530.444	308.296
GALNT5	0	0	12	4		GALNT5	122.938	2974.52	0
GALNT6	139	299	28	44		GALNT6	312.875	557.259	152.963
GALNT7	70	114	5790	115		GALNT7	644.094	641.333	42.7407
GALNT8	28	38	64	5		GALNT8	171.25	30.1111	53.7407
GALNT9	0	0	0	0		GALNT9	19.9375	32.3704	23.5556
GALNT10	320	364	213	710		GALNT10	7037.03	6770.63	1909.7
GALNT11	1730	1557	1409	1351		GALNT11	3351.31	4653	2457.78
GALNT12	29	68	108	0		GALNT12	173.344	498	29.6667
GALNT13	0	0	855	211		GALNT13	10.0312	1209.15	43.4444
GALNT14	127	170	0	0		GALNT14	148.031	42.8519	25.7407
GALNT15	37	29	10	2		GALNT15	206	70.5926	52.3704
GALNT18	805	550	0	3		GALNT18	5304.19	33.1852	0
GALNT20	0	0	0	0		GALNT20	26.9062	273.481	20.6667
B3GALNT1	23	25	193	0		B3GALNT1	191.875	801.889	39.8148
B3GALNT2	1178	3212	9176	11340		B3GALNT2	638.812	3983.85	1770.81
B4GALNT1	16	14	278	105		B4GALNT1	145.75	358.926	1147.52
B4GALNT2	0	0	670	0		B4GALNT2	60.5625	210.778	0
B4GALNT3	15	14	46	4		B4GALNT3	388.812	2994.74	1032.85
B4GALNT4	0	9	118	176		B4GALNT4	64.625	1423.04	4764.67
V. N-Acetylglucosaminyltransferase
GCNT3	17.6682	12.6599	344.93	477.126		GCNT3	1662.82	1765.61	951.2
GCNT1	141.844	64.2651	580.918	22.4865		GCNT1	58.997	54.2484	47.4151
GCNT4	213.959	228.718	1152.53	431.89		GCNT4	279.396	1272.46	247.426
GCNT2	261.657	443.512	278.26	579.496		GCNT2
GCNT2	1928.35	3037.11	1965.71	4089.52		GCNT2
IGnT3	139.244	256.273	178.994	288.444		IGnT3	1451.43	831.349	2985.13
OGT	1869.98	2788.73	1482.39	2940.05		OGT	1758.98	3467.28	4422.66
B3GNT2	9980.32	11010.7	16442.1	16451.1		B3GNT2	1579.21	5574.07	4383.61
B3GNT3	601.282	605.562	0.001	253.857		B3GNT3	2805.62	191.815	3353.36
B3GNT4	0.001	0.001	0.001	0.001		B3GNT4	89.1904	0	184.532
B3GNT5	0.001	8.5481	1393.42	0.001		B3GNT5	342.553	617.757	17.3864
B3GNT6	0.001	0.001	8.89494	0.001		B3GNT6	151.64	277.564	252.262
B3GNT7	73.5269	276.446	84.6253	26.2196		B3GNT7	1025.96	1223.45	715.284
B3GNT8	205.316	194.726	134.597	101.985		B3GNT8	75.0182	113.692	207.913
POMGNT1	824.497	1199.51	180.848	249.675		POMGNT1	17267.7	9338.53	18166.7
A4GNT	29.7944	12.5674	15.8652	0.001		A4GNT	0	72.5914	0
MGAT1	31856.3	20395.9	8324.04	10332.1		MGAT1	3905.42	25791.1	3484.86
MGAT2	11735.6	8026.11	5541.37	10230.8		MGAT2	6003.21	9795.02	5370.92
MGAT3	11.6014	9.73338	3.02261	0.001		MGAT3	61.1389	104.453	27.4991
MGAT4A	266.162	332.495	2278.99	6514.78		MGAT4A	264.987	4217.86	3908.3
MGAT4B	25215.4	26150.7	9033.17	11413.9		MGAT4B	149430	31234.1	35818.8
MGAT5	194.982	300.73	196.049	1826.75		MGAT5	929.491	2610.03	3671.15
MGAT5B	0.001	0.001	0.001	0.001		MGAT5B	26.7214	7.55913	17.4765
MFNG	345.504	393.313	92.8156	20.9449		MFNG	53.9942	131.59	8671.52
LFNG	295.477	316.775	86.3606	51.0017		LFNG	482.982	810.269	1137.06
RFNG	25715.5	14979.7	3486.77	13693.7		RFNG	14194.1	3224.05	17449.5
VI. Sialyltransferase
ST3GAL1	43206	42575.6	5031.11	5457.57		ST3GAL1	3478.59	2764.68	4096.6
ST3GAL2	939.691	2034.04	1312.99	1192.91		ST3GAL2	4834.48	5639.46	3918.71
ST3GAL3	3602.99	2265.44	2164.24	955.917		ST3GAL3	84.2201	124.835	128.579
ST3GAL4	421.528	499.135	48.2645	211.176		ST3GAL4	1662.06	345.115	1207.37
ST3GAL5	1230.6	1046.95	457.409	72.2548		ST3GAL5	812.703	4461.26	378.818
ST3GAL6	281.563	575.117	319.957	202		ST3GAL6	333.744	1993.54	349.225
ST6GAL1	49220.4	91437.8	4263.95	2130.14		ST6GAL1	4766.73	9002.79	10454.9
ST6GAL2	497.935	816.272	0.001	0.001		ST6GAL2	20.8248	50.2432	42.2658
ST6GALNAC1	72.8713	36.0673	87.9202	0.001		ST6GALNAC1	124.298	470.466	455.743
ST6GALNAC2	195.326	287.734	22.1252	6.48658		ST6GALNAC2	175.565	66.7829	82.2021
ST6GALNAC3	221.665	150.996	3.63908	0.001		ST6GALNAC3	81.4539	61.1661	0
ST6GALNAC4	322.561	422.195	164.659	1308.18		ST6GALNAC4	3744.26	2678.87	10860.5
ST6GALNAC5	35.2982	37.6953	37.6715	0.001		ST6GALNAC5	0	170.964	0
ST6GALNAC6	6979.45	6181.06	1680.61	1187.15		ST6GALNAC6	9535.63	5249.29	9377.83
ST8SIA1	121.156	44.8786	0.001	0.001		ST8SIA1	52.9911	77.8317	47.3823
ST8SIA2	0.001	0.001	0.001	0.001		ST8SIA2	34.7976	0	0
ST8SIA3						ST8SIA3	29.4409	12.9307	3.99389
ST8SIA4	949.738	1205.39	0.001	0.001		ST8SIA4	70.147	71.8331	95.7864
ST8SIA5	36.9833	45.0781	82.4503	41.555		ST8SIA5	42.0163	23.4212	89.4941
ST8SIA6	79.2083	103.614	0.001	0.001		ST8SIA6	40.7222	20.0369	29.3884
VII. ECM-related glycosyltransgerase
HAS1	0	0	0	0		HAS1	105.75	125.889	213.556
HAS2	17	22	318	0		HAS2	8.6875	198.481	34.2963
HAS3	43	95	3	8		HAS3	541.906	558.259	346.037
EXT1	5305	4862	2168	2670		EXT1	12782	11201	4239.44
EXT2	1448	1243	824	1742		EXT2	5442.81	2808.11	6410.81
EXTL1	0	0	1	3		EXTL1	34.5312	22.963	62.1481
EXTL2	157	180	910	1029		EXTL2	216.562	1020.11	448.185
EXTL3	349	461	407	388		EXTL3	3333.47	4486.37	1413.59
CHSY1	218	513	57	520		CHSY1	578.031	1038.56	2901.52
CSGlcA-T	248	284	174	188		CSGlcA-T	16286.6	10854.6	5406.33
CSGALNACT1	47	84	2	404		CSGALNACT1	165.062	278.778	807.667
CSGALNACT2	218	230	281	557		CSGALNACT2	996.312	604.556	3149.81
CHPF	811	1738	318	483		CHPF	10791	5452.89	25767.9
CSS3	162	163	429	102		CSS3	23.25	444.407	26.8519
XYLT1	64	49	0	7		XYLT1	59.7188	0	7.11111
XYLT2	1677	1434	1504	1410		XYLT2	2807.56	3138.44	5323.52
GXYLT1	545.624	765.866	2950.18	3806.03		GXYLT1	511.114	3492.31	673.364
GXYLT2	420.642	330.624	11388.9	7938.17		GXYLT2	87.4977	1184.08	1524.83
LARGE	707	821	275	491		LARGE	868	786.63	817.852
GYLTL1B	22	28	122	188		GYLTL1B	43.4688	703.815	8276.56
FCMD	283.115	418.699	1005.77	698.76		FCMD	181.545	1036.02	273.051
FKRP	0.001	773.098	4.63343	19.3564		FKRP	560.131	838.792	798.203
VIII. Sulfotransferase
CHST1	42	139	0	0		CHST1	111.737	49.0472	61.4332
CHST2	479	358	7	0		CHST2	1629.73	6.74329	0
CHST3	76.2252	171.541	258.209	640.69		CHST3	2387.4	2758.1	2466.81
CHST4	172.599	326.809	0.001	0.001		CHST4	175.822	0	0
CHST5	0.001	0.001	0.001	44.5517		CHST5	17.5168	78.6574	44.0356
CHST6	0.001	0.001	10.9848	22.9306		CHST6	96.7128	659.699	210.975
CHST7	7337.11	5584.95	206.848	896.851		CHST7	921.619	405.301	1032.9
CHST8	46.169	15.6275	0.001	4.21969		CHST8	78.8155	50.933	43.489
CHST9	1097.95	1188.37	2885.68	7548.94		CHST9	1777.51	3861.01	934.907
CHST10	31.1882	41.0901	49.3631	437.396		CHST10	544.532	1779.27	2551.1
CHST11	657.449	2068.67	221.789	0.001		CHST11	127.304	375.382	5.75706
CHST12	1941.23	2094.85	1397.65	2565.59		CHST12	478.102	781.546	1179.35
CHST13	6568.75	8580.54	6615.01	3451.91		CHST13	3794.92	5592.57	9507.8
HS2ST1	4352.13	15983	5484.82	23486.6		HS2ST1	917.311	6369.13	11874
HS3ST3A1	42.7317	48.1504	33.1579	0.001		HS3ST3A1	217.662	280.415	15.9285
HS3ST3B1	145.79	319.205	11.6854	114.11		HS3ST3B1	668.441	955.389	2595.89
HS3ST4	0.001	0.001	2486.08	0.001		HS3ST4	16.6866	8.74544	12.827
HS3ST5	0.001	9.2376	208.833	151.622		HS3ST5	31.0331	268.492	779.58
HS6ST1	628.686	2643.92	118.537	1962.81		HS6ST1	2005.69	1619.84	17789
HS6ST2	0.001	0.001	44.8894	0.001		HS6ST2	25.4981	2963.78	16.5337
HS6ST3	0.001	0.001	0.001	0.001		HS6ST3	10.9061	8.58501	9.19869
NDST1	2126.14	4060.34	522.152	1125.06		NDST1	9207.32	7044.67	3324.8
NDST2	283.957	482.055	112.612	274.741		NDST2	2042.36	1222.83	2822.88
NDST3	0.001	9.33275	0.001	0.001		NDST3	22.7074	89.2341	48.4169
NDST4	0.001	0.001	0.001	0.001		NDST4	8.4742	0	0
UST	339.216	481.804	4.36924	0.001		UST	172.071	127.486	94.2921
D4ST1	4136.82	3469.08	3520.79	8027.74		D4ST1	1227.87	656.757	2562.64
GAL3ST1	401.166	301.814	6715.76	1042.91		GAL3ST1	1629.57	1125.78	3074.67
GAL3ST2	0.001	52.4169	0.001	63.8655		GAL3ST2	78.4124	63.684	325.026
GAL3ST3	0.001	0.001	0.001	0.001		GAL3ST3	42.604	72.6045	0
GAL3ST4	48.3286	47.1506	13.6757	11.5531		GAL3ST4	349.577	321.514	269.159
GALNAC4S-6ST	346.824	582.321	22.9859	567.004		GALNAC4S-6ST	508.659	406.289	3111.17
IX. Other glycosyltransferase (N-glycan processing, Nucleotide-sugar transporter)
DPM1	3966.18	3656.09	10347	22651.7		DPM1	5934.97	19505.4	28205.2
DPAGT1	3816.43	3823.36	3246.76	5785.48		DPAGT1	6175.83	2780.13	6394.99
ALG1	2851.9	2683.93	1029.01	4383.47		ALG1	3486.04	9636.43	5614.32
ALG2	4464.1	4358.97	3402.6	4505.84		ALG2	1994.64	7607.02	2315.63
ALG3	9399.79	8366.33	6279.2	6367.93		ALG3	4793.19	4738.86	4483.35
ALG5	6766.7	5294.63	6281.83	6036.31		ALG5	5353.27	12876.3	4521.32
ALG6	272.806	352.687	730.004	393.624		ALG6	316.564	1169.16	562.973
ALG8	3338.53	2439.69	4308.6	5717.07		ALG8	1166.33	8122.74	4839.8
ALG9	1695.75	2354.4	549.676	2332.2		ALG9	256.865	426.711	354.74
ALG10	382.944	657.028	399.268	811.671		ALG10	87.1654	963.321	244.284
ALG12	2761.06	2859.86	1691.99	1310.18		ALG12	5804.26	4016.79	4125.82
SLC35A1	1852.08	1708.84	3355.74	2440.58		SLC35A1	1133.42	5523.51	1674.15
SLC35A2	1293.71	1157.95	1148.69	950.245		SLC35A2	2341.67	11385.1	1994.62
SLC35A3	1152.06	1367.41	4185.19	2234.52		SLC35A3	502.434	1015.94	471.206
SLC35B1	79364.9	66597.3	34770	69538.4		SLC35B1	9798.13	9273.36	10589.6
SLC35B2	1781.85	2056.53	283.875	1181.92		SLC35B2	18678.1	7647.46	14036
SLC35B3	1395.2	1169.32	1878.05	2023.16		SLC35B3	938.405	1807.17	379.793
SLC35C1	7074.74	9010.15	3015.67	7161.02		SLC35C1	14401.1	986.611	1625.4
SLC35D1	6985.54	8645.89	1758.6	1730.74		SLC35D1	1323.87	3629.48	1279.62
SLC35D2	55648.6	14319.4	187188	66267.1		SLC35D2	5803.16	24536.2	15752.3
TMEM241	80	176	237	238		TMEM241	405.219	753.63	941.481
Average*	3081.14	3080.92	3081.43	3081.53		Average	3030.59	3071.88	3021.43
* To compare expression level between methods and among cells, average was adjusted.

## Sheet: Table S2a
Table S2a Expression difference between PHH and HuH7 cells for Figure 5A
Drug metabolism	EDGE-test Fold change	FDR p-value correction		Fatty acid	EDGE-test Fold change	FDR p-value correction		Amino sugar	EDGE-test Fold change	FDR p-value correction		Adipocytokine	EDGE-test Fold change	FDR p-value correction		Focal adhesion	EDGE-test Fold change	FDR p-value correction		ECM receptor	EDGE-test Fold change	FDR p-value correction		p53	EDGE-test Fold change	FDR p-value correction		Extracellular	EDGE-test Fold change	FDR p-value correction		Cell adhesion	EDGE-test Fold change	FDR p-value correction		N&O glycan	EDGE-test Fold change	FDR p-value correction		Golgi	EDGE-test Fold change	FDR p-value correction		Ubiquitin	EDGE-test Fold change	FDR p-value correction		WNT signal	EDGE-test Fold change
ADH1A	-1.93737	1		ACAA1	-3.98098	5.23082e-07		AMDHD2	-3.57786	7.98484e-06		ACACB	-10.3547	6.1132e-10		ACTB	-12.89	0		CD36	-1.23	1		APAF1	10.1558	1.40519e-21		ADM	1.84	0.2327		ALCAM	2.85	0.001		ALG1	1.69	0.07		ABCG1	-6.74	0.0006		AIRE	1.89	1		APC	1.19052
ADH1B	-28.3147	2.41673e-06		ACAA2	-10.9592	4.57395e-20		CHIA	1	1		ACSL1	-5.07309	9.52342e-14		ACTG1	-2.56	2e-05		CD44	-8.96	8e-05		ATM	4.84735	3.57176e-07		AIMP1	1.09	1		CADM1	1.75	0.06		ALG10	2.74	0.7		ACHE	-10.22	2e-14		ANAPC1	3.31	3e-07		APC2	-6.2573
ADH1C	-105.903	9.1653e-07		ACADL	-19.071	6.78967e-05		CHIT1	1	1		ACSL3	3.79919	0.00158667		ACTN1	-4.5	6e-10		CD47	-1.34	0.9		ATR	1.30186	0.968979		AKR1B1	-15.96	0		CADM3	-2.89	1		ALG10B	3.56	0.02		ACO1	-1.51	0.2		ANAPC10	2.47	0.1		AXIN1	-3.03669
ADH4	-23.8327	9.63915e-10		ACADM	1.57917	0.401189		CMAS	2.13392	0.00734773		ACSL4	4.65437	0.0172739		ACTN2	-5.68	1		CHAD	-17.44	0.2		BAI1	-1.01214	1		AMH	-1.21	1		CD2	1	1		ALG11	1.95	0.2		ADAM10	2.85	0.0001		ANAPC11	-8.67	2e-16		AXIN2	14.0685
ADH5	2.56543	8.7823e-05		ACADS	-4.40337	3.86804e-09		CYB5R1	-3.93067	1.33738e-07		ACSL5	-19.0264	1.65673e-26		ACTN3	10.91	0.01		COL11A1	394.65	2e-26		BAX	-3.5935	4.32012e-10		AMY2A	-3.32	1		CD22	-4.15	0.1		ALG12	-2.37	0.0002		AFTPH	2.3	0.001		ANAPC13	1.78	0.1		BTRC	1.66088
ADH6	1.46029	1		ACADSB	2.75274	0.0112696		CYB5R3	-5.1928	0		ACSL6	-1.29181	1		ACTN4	-3.22	8e-08		COL11A2	1.68	1		BBC3	-4.20026	4.20779e-05		ANG	1.36	1		CD226	-10.13	0.7		ALG13	-2.39	0.003		ANK3	4.26	0.009		ANAPC2	-1.21	1		CACYBP	1.9431
ADH7	1	1		ACADVL	-2.70205	3.2235e-06		FPGT	1.94535	0.242528		ADIPOQ	1	1		AKT1	-3.79	5e-09		COL1A1	2.19	0.5		BID	-1.04037	1		ANGPT2	1	1		CD274	-6.87	0.02		ALG14	-1.06	1		AP1G1	1.79	0.02		ANAPC4	7.61	3e-17		CAMK2A	1
ALDH1A3	-2.8722	1		ACAT1	-2.62087	0.000116358		FUK	-1.38754	0.732108		ADIPOR1	-1.35806	0.545582		AKT2	-2.4	0.0002		COL1A2	49.55	6e-19		CASP3	1.66494	0.238158		ANGPTL1	-31.08	0.0314		CD276	-1.24	1		ALG2	2.53	5e-05		AP1G2	-2.31	0.004		ANAPC5	1.09	1		CAMK2B	-51.2569
ALDH3A1	-15.9444	0.000159201		ACAT2	1.92494	0.0111258		GALE	-2.11579	0.00954087		ADIPOR2	1.42767	0.242942		AKT3	1.45	1		COL2A1	198.91	3e-43		CASP8	1.0623	1		ANGPTL2	3.85	0.7936		CD28	-2.04	1		ALG3	-2.02	0.06		AP1S1	-2.06	0.003		ANAPC7	2.51	9e-05		CAMK2D	2.60329
ALDH3B1	-1.75389	0.338357		ACOX1	-2.4739	0.000138457		GALK1	-4.95677	1.38534e-12		AGRP	1	1		ARHGAP35	-1.98	0.007		COL3A1	2.63	0.6		CASP9	-2.97245	4.05626e-05		ANGPTL3	2.21	0.0295		CD34	-7.92	1		ALG5	1.56	0.2		AP3B1	3.12	3e-07		BIRC2	1.78	0.05		CAMK2G	-1.14928
ALDH3B2	1	1		ACOX3	-4.04894	6.6763e-07		GALK2	-3.26759	9.79957e-06		AKT1	-3.79015	4.66964e-09		ARHGAP5	18.5	4e-23		COL4A1	-4.02	0.05		CCNB1	33.7924	4.99113e-50		APCS	-5224.08	0		CD4	-2	1		ALG6	1.98	0.2		AP3B2	2.84	1		BIRC3	-13.92	7e-07		CCND1	-1.0771
AOX1	-181.083	2.45141e-84		ACSL1	-5.07309	9.52342e-14		GCK	-5.36462	0.0315555		AKT2	-2.40183	0.000151149		BAD	-17.19	2e-20		COL4A2	-101.98	5e-20		CCNB2	408.401	7.2485e-43		APOA1	1.37	1		CD40	-465.1	4e-30		ALG8	3.03	0.0002		AP3D1	-1.56	0.08		BIRC6	1.3	1		CCND2	-79.3862
CYP1A2	-129.108	6.52561e-17		ACSL3	3.79919	0.00158667		GFPT1	3.21695	1.49224e-05		AKT3	1.44515	1		BCAR1	-2.49	0.0002		COL4A4	-14.77	3e-05		CCNB3	24.742	1.00207e-09		APOA2	-1.39	1		CD40LG	1	1		B3GNT6	1	1		AP3S2	-1.07	1		BRCA1	18.28	2e-22		CCND3	-3.81416
CYP2A13	-3.31706	1		ACSL4	4.65437	0.0172739		GFPT2	-38.642	0.00734085		CAMKK1	2.0083	1		BCL2	-12.2	0.4		COL4A6	44.98	1e-14		CCND1	-1.0771	1		APOA5	-29.56	0.0001		CD58	-2.84	0.2		B4GALT1	-3.41	2e-07		AP4B1	-3.89	0.0002		BTRC	1.66	0.1		CER1	198.852
CYP2A6	-431.473	0.000124921		ACSL5	-19.0264	1.65673e-26		GMDS	-2.41927	0.000341471		CAMKK2	-2.08705	0.000856171		BIRC2	1.78	0.05		COL5A1	-229.38	6e-05		CCND2	-79.3862	0.000382923		APOD	1.92	1		CD6	1	1		B4GALT2	-2.65	3e-05		AP4M1	4.51	6e-10		CBL	1.51	0.4		CHD8	1.55002
CYP2A7	-12.2341	0.0091738		ACSL6	-1.29181	1		GMPPA	1.16831	1		CD36	-1.23216	1		BIRC3	-13.92	7e-07		COL5A2	11.55	1e-18		CCND3	-3.81416	0.00237041		APOL1	-807.87	0		CD80	-3.33	1		B4GALT3	-2.12	0.002		APH1A	-1.79	0.008		CBLB	1.37	0.5		CHP2	1
CYP2B6	-301.634	2.43282e-08		ADH1A	-1.93737	1		GMPPB	-3.75357	3.1084e-05		CHUK	2.98082	6.12532e-06		BRAF	4.75	9e-08		COL5A3	-218.95	2e-17		CCNE1	8.82803	2.03665e-15		AREG	-8.06	0.0143		CD86	18.63	0.05		B4GALT5	1.22	1		ARAP1	-1.88	0.006		CBLC	-7.43	2e-05		CREBBP	-1.54108
CYP2C18	-46.7169	6.04345e-50		ADH1B	-28.3147	2.41673e-06		GNE	1.45592	0.604565		CPT1A	-2.51141	0.000218295		CAPN2	-40.41	7e-29		COL6A1	-2.54	7e-05		CCNE2	128.28	1.93817e-26		ASIP	1.12	1		CD8A	1.38	1		C1GALT1	2.22	0.04		ARCN1	1.96	0.003		CDC16	-1.17	1		CSNK1A1	1.3731
CYP2C19	-36.2155	5.90291e-19		ADH1C	-105.903	9.1653e-07		GNPDA1	1.60569	0.13289		CPT1B	2.2145	0.259848		CAV1	-18.68	1e-18		COL6A2	-32.14	0.0007		CCNG1	2.68289	0.00204581		ATRN	-1.27	0.7062		CD8B	116.53	2e-08		C1GALT1C1	1.73	0.1		ARFGEF2	1.63	0.1		CDC20	33.82	1e-26		CSNK1A1L	-3.26446
CYP2C8	-50.54	2.01571e-05		ADH4	-23.8327	9.63915e-10		GNPDA2	2.64017	0.0325764		CPT1C	2.31085	1		CAV2	-5.84	3e-13		COL6A3	-49.38	2e-05		CCNG2	3.31357	0.0209484		C1QA	-7.97	1		CD99	-3.93	2e-12		DAD1	-2.98	2e-06		ARFIP1	3.1	1e-05		CDC23	2.05	0.002		CSNK1E	-1.1311
CYP2C9	-108.714	1.90464e-13		ADH5	2.56543	8.7823e-05		GNPNAT1	2.43273	0.000944386		G6PC	-80.4468	2.61956e-05		CAV3	-3.33	1		COL6A6	-1.22	1		CD82	-19.6329	1.31886e-21		C1QB	-17.02	0.1417		CDH1	1.14	1		DDOST	-1.88	0.003		ARL1	2.11	0.006		CDC26	5.8	2e-10		CSNK2A1	2.96779
CYP2D6	-247.328	3.91233e-14		ADH6	1.46029	1		GPI	-3.21561	1.62707e-05		G6PC2	1	1		CCND1	-1.08	1		COMP	-3.32	1		CDK1	1084.63	6.90231e-63		C2	-12.65	0		CDH15	-1.3	1		DOLPP1	1.43	0.3		ATP1A3	-1.77	1		CDC27	2.77	0.0001		CSNK2A2	1.22192
CYP2E1	-186.824	1.06366e-09		ADH7	1	1		HEXA	-2.60954	2.28388e-06		IKBKB	-1.51559	0.290909		CCND2	-79.39	0.0004		DAG1	-1.21	1		CDK2	3.56009	8.40539e-08		C5	6.12	0		CDH2	-2.95	0.0002		DPAGT1	-3.59	1e-08		ATP2C1	1.54	0.2		CDC34	-2.73	1e-06		CSNK2B	1.0404
CYP3A4	-150.931	2.17694e-12		ALDH1B1	-6.09592	6.3087e-21		HEXB	-1.37936	0.47918		IKBKG	-13.8153	1.44473e-14		CCND3	-3.81	0.002		FN1	-1.93	0.04		CDK4	7.54968	2.28519e-26		C8A	-1.77	0.9134		CDH3	-29.85	0.01		DPM1	1.96	0.02		ATP7A	-1.25	1		CUL1	1.16	1		CTBP1	1.08386
CYP3A43	-10.2767	0.717928		ALDH2	-2.6548	6.89164e-05		HK1	-19.1859	2.50749e-05		IRS1	-1.61924	0.103711		CDC42	-1.25	1		GP1BA	-1.26	1		CDK6	1.18346	1		CALCA	-112.8	0.0001		CDH4	4.17	0.07		DPM2	2.29	0.0007		ATP7B	1.78	0.07		CUL2	1.08	1		CTBP2	-6.30625
CYP3A5	-12.9827	7.68303e-05		ALDH3A2	1.4188	0.480114		HK2	84.811	2.84435e-45		IRS2	-7.59069	1.14328e-05		CHAD	-17.44	0.2		GP1BB	1.7	1		CDKN1A	-149.496	6.05384e-81		CARTPT	1.92	1		CDH5	-1.53	1		DPM3	-6.39	2e-11		ATXN2	-1.6	0.2		CUL3	1.56	0.2		CTNNB1	1.82695
CYP3A7	-2.83838	0.0797079		ALDH7A1	1.40418	0.384852		HK3	1	1		IRS4	-3.68372	1		COL11A1	394.65	2e-26		GP5	-12.49	0.4		CDKN2A	5.72955	0.0333439		CCL1	2.93	1		CLDN1	1.44	0.2		FUT8	1.46	1		AVPR2	1	1		CUL4A	-1.38	0.3		CTNNBIP1	1.50528
FMO1	-1.24021	1		ALDH9A1	-4.74326	7.01624e-10		MPI	-1.23815	1		JAK2	1.5054	0.714369		COL11A2	1.68	1		GP6	1	1		CHEK1	6.0236	1.51729e-11		CCL13	1	1		CLDN10	2.76	1		GALNT1	2.2	0.004		B3GALT5	1	1		CUL4B	1.68	0.3		CUL1	1.15647
FMO2	1	1		CPT1A	-2.51141	0.000218295		NAGK	-1.78195	0.0347689		LEP	-3.41909	1		COL1A1	2.19	0.5		GP9	-3.33	1		CHEK2	9.17626	5.88183e-08		CCL14	-13.03	0.0002		CLDN11	1.75	1		GALNT10	-1.63	0.5		B3GALT6	-1.66	0.2		CUL5	3.01	0.002		CXXC4	5.76675
FMO3	-781.098	4.35923e-30		CPT1B	2.2145	0.259848		NANP	4.49576	3.98694e-05		LEPR	-2.01695	0.0567344		COL1A2	49.55	6e-19		HMMR	156.05	1e-45		CYCS	1.98635	0.0122996		CCL15	-10.01	0		CLDN14	-1.58	1		GALNT11	-1.2	1		B4GALT1	-3.41	2e-07		CUL7	1.09	1		DAAM1	2.70256
FMO4	-5.16734	7.12794e-05		CPT1C	2.31085	1		NANS	-1.27065	1		MAPK10	2.84207	1		COL2A1	198.91	3e-43		HSPG2	3.27	0.02		DDB2	-8.37251	1.02078e-18		CCL2	-107.97	0		CLDN15	-2.41	0.05		GALNT12	1.99	0.6		B4GALT7	-2.2	0.0006		DDB1	1.75	0.006		DAAM2	1.15984
FMO5	-1.88564	0.0418861		CPT2	-2.9351	8.24421e-05		NPL	-5.04621	0.00235455		MAPK8	5.22733	1.44275e-11		COL3A1	2.63	0.6		IBSP	2.84	1		EI24	-1.16671	1		CCL20	6.24	0		CLDN16	1.87	0.4		GALNT13	95.78	2e-17		BET1	2.39	0.01		DDB2	-8.37	1e-18		DKK1	155.164
GSTA1	-33.083	1.30549e-20		CYP4A11	-716.06	3.54753e-34		PGM1	-1.16058	1		MAPK9	1.98129	0.0039651		COL4A1	-4.02	0.05		ITGA1	4.19	1e-10		FAS	-139.498	4.76806e-39		CCL22	1	1		CLDN17	1	1		GALNT14	-16.23	0.02		BET1L	-1.03	1		DET1	-1.3	1		DKK2	2.8424
GSTA2	-27.6167	7.53992e-13		CYP4A22	-110.502	5.58416e-07		PGM2	2.18708	0.000330942		MTOR	-2.70926	0.000720307		COL4A2	-101.98	5e-20		ITGA10	-5.27	0.1		GADD45A	-2.56243	0.00138474		CCL4	1	1		CLDN18	-5.76	1		GALNT2	-3.14	2e-08		BNIP3	1.52	0.3		ERCC8	5.58	1e-07		DKK4	1
GSTA3	1	1		ECHS1	-5.49924	4.1083e-17		PGM3	1.54113	0.23792		NFKB1	-1.20747	1		COL4A4	-14.77	3e-05		ITGA11	-96.22	0.0006		GADD45B	1.24487	1		CCL7	-3.42	1		CLDN19	192.7	5e-15		GALNT3	2.79	0.2		CALU	4.39	4e-06		FANCL	8.05	9e-14		DVL1	-8.99907
GSTA4	6.27472	9.58028e-08		ECI1	-1.34744	1		PMM1	1.57543	0.163462		NFKBIA	-1.51844	0.603186		COL4A6	44.98	1e-14		ITGA2	1.09	1		GADD45G	-2.92869	0.214396		CD5L	1	1		CLDN2	-5.38	0.6		GALNT4	1.03	1		CAV1	-18.68	1e-18		FBXO2	-12.4	1e-17		DVL2	2.75095
GSTA5	-8.15049	0.705407		ECI2	1.29955	0.782188		PMM2	-1.34554	0.897512		NFKBIB	-4.31235	5.22428e-08		COL5A1	-229.38	6e-05		ITGA2B	6.22	1		GTSE1	56.5384	7.02639e-21		CDH13	-10.24	0.6778		CLDN20	1	1		GALNT5	18.79	1e-11		CBY1	-1.02	1		FBXO4	2.58	0.04		DVL3	-1.42243
GSTK1	-3.78076	2.56794e-11		EHHADH	-1.81054	0.274778		RENBP	-10.109	0.00669677		NFKBIE	-2.69463	0.000371666		COL5A2	11.55	1e-18		ITGA3	-114.17	3e-11		IGF1	-64.7119	9.43435e-19		CEACAM8	1	1		CLDN22	2.73	1		GALNT6	2.19	0.3		CCDC88A	5.26	6e-11		FBXW11	1.28	0.9		EP300	-1.2918
GSTM1	-1.07742	1		GCDH	1.09348	1		TSTA3	-6.05263	9.70011e-20		NPY	7.91126	1		COL5A3	-218.95	2e-17		ITGA4	-4.59	0.8		IGFBP3	-2.54711	0.0345287		CETP	-3.32	1		CLDN23	1.48	1		GALNT7	-2.02	0.7		CEP57	2.28	0.02		FBXW7	3.03	1e-05		FBXW11	1.28488
GSTM2	3.67212	0.000501599		HADH	-1.92421	0.134991		UAP1	1.35467	0.777081		PCK1	-16.2504	0.000493564		COL6A1	-2.54	7e-05		ITGA5	-3.59	0.0001		MDM2	-1.87164	0.130562		CFH	2.33	0.001		CLDN3	-8.21	0.0005		GALNT8	-1.31	1		CHST10	2.36	0.01		FBXW8	1.1	1		FOSL1	-33.6026
GSTM3	-2.20503	0.70671		HADHA	-2.25779	0.00161909		UGDH	-1.04319	1		PCK2	-3.16134	2.41212e-05		COL6A2	-32.14	0.0007		ITGA6	1.07	1		MDM4	6.07908	0.000118916		CFHR1	-4.96	0.001		CLDN4	-122.9	3e-17		GALNT9	-3.26	1		CHST2	-334.24	3e-05		FZR1	-2.2	0.003		FRAT1	-1.06714
GSTM4	-1.91976	0.0737247		HADHB	-1.12565	1		UGP2	-1.81509	0.0557543		POMC	-13.1105	0.303871		COL6A3	-49.38	2e-05		ITGA7	-17.21	3e-31		PERP	-2.91087	7.92352e-09		CFHR3	-1.3	1		CLDN5	-1.83	1		GALNTL5	14.49	0.03		CHST4	-12.63	0.3		HERC1	1.09	1		FRAT2	8.20307
GSTM5	-1.21151	1						UXS1	1.07326	1		PPARA	-3.61485	5.79874e-06		COL6A6	-1.22	1		ITGA8	-5.65	1		PIDD	-2.27413	0.0220301		CFP	-3.01	1		CLDN6	68.39	3e-28		GALNTL6	8.27	0.7		CHST5	1	1		HERC2	-2.31	0.0003		FZD1	1.45879
GSTO1	-1.25955	1										PPARGC1A	-1.17816	1		COMP	-3.32	1		ITGA9	18.14	9e-05		PMAIP1	-47.3621	0.00207923		CHI3L1	-322.69	0		CLDN7	-19	5e-13		GANAB	1.27	0.8		CHST6	8.21	0.7		HERC3	-2.52	0.0001		FZD10	-3.33294
GSTO2	1.8511	1										PRKAA1	6.28383	1.31211e-14		CRK	-1.85	0.005		ITGAV	-1.16	1		PPM1D	1.03665	1		CHI3L2	-8.01	1		CLDN8	1	1		GCNT1	3.49	0.1		CLASP1	1.23	1		HERC4	-2.61	0.004		FZD2	15.3658
GSTP1	184.658	7.8277e-48										PRKAA2	6.85474	1.56632e-14		CRKL	2.76	1e-06		ITGB1	1.16	1		PTEN	1.17575	1		CLCA3P	1	1		CLDN9	-38.22	0.001		GCNT3	-1.66	0.1		CLASP2	2.76	0.0001		HUWE1	1.07	1		FZD3	4.58309
GSTT1	1	1										PRKAB1	-1.10494	1		CTNNB1	1.83	0.01		ITGB4	-19.32	3e-05		RCHY1	1.87966	0.307054		COL25A1	-2.09	1		CNTN1	-1.2	1		GCNT4	3.56	6e-05		CLCN3	2.74	3e-06		ITCH	2.31	8e-05		FZD4	1.59499
GSTT2	-24.2664	2.77913e-21										PRKAB2	2.43702	8.9009e-05		DIAPH1	-1.2	1		ITGB5	-1.83	0.06		RFWD2	1.49751	0.4587		COLQ	1.37	1		CNTN2	-7.86	1		MAN1A1	11.33	3e-08		CLDN17	1	1		KEAP1	-3.19	1e-08		FZD5	1.68278
GSTZ1	-6.09787	1.97575e-12										PRKAG1	-2.74246	9.76517e-06		DOCK1	-1.03	1		ITGB6	-14.58	1e-10		RPRM	1	1		COPA	-1.36	0.4537		CNTNAP1	5.12	7e-05		MAN1A2	-1.01	1		CLINT1	3.19	4e-08		KLHL13	2.66	0.007		FZD6	3.62842
MAOA	-4.77565	2.10707e-07										PRKAG2	-4.51761	8.03209e-09		EGF	1.84	1		ITGB7	-58.83	3e-13		RRM2	231.918	8.44962e-59		CP	-1.22	1		CNTNAP2	-1.61	1		MAN1B1	-1.18	1		CLN5	-1.68	0.7		KLHL9	1.96	0.01		FZD7	92.392
MAOB	1.49969	0.139971										PRKAG3	-3.31705	1		EGFR	-1.35	0.7		ITGB8	18.18	0.09		RRM2B	1.29778	1		CPA1	1.77	1		CTLA4	1	1		MAN1C1	-5.66	1e-06		COG1	-3.06	1e-06		MAP3K1	5.13	1e-11		FZD8	-9.84218
MGST1	-10.0824	0										PRKCQ	-10.2019	0.678852		ELK1	1.41	0.4		LAMA1	1.51	1		SERPINB5	2.72428	1		CPB2	-1.11	1		ESAM	-42.39	0.0001		MAN2A1	1.12	1		COG2	1.52	0.3		MDM2	-1.87	0.1		FZD9	8.65961
MGST2	-1.15661	1										PTPN11	1.24357	0.992645		ERBB2	-1.65	0.08		LAMA2	-1.93	1		SERPINE1	-45.2719	1.00693e-13		CPN1	2.02	0.1617		GLG1	1.52	0.1		MAN2A2	-2.38	0.01		COG3	2.16	0.005		MGRN1	-1.72	0.04		GSK3B	1.03429
MGST3	-9.62647	2.13659e-19										RELA	-2.33877	0.000199104		FIGF	70.38	4e-06		LAMA3	-9.56	3e-15		SESN1	-1.6077	0.222697		CRISP1	1	1		HLA-A	-9.15	0		MGAT1	2.88	7e-07		COG4	1.67	0.04		MID1	2.7	0.0002		JUN	-5.40366
UGT1A1	-68.4067	2.41699e-10										RXRA	-1.81703	0.154467		FLNA	-8.8	0		LAMA4	-4.66	0.0007		SESN2	-2.61238	3.63565e-06		CRISP2	15.75	0.1084		HLA-B	-59.63	4e-40		MGAT2	1.29	1		COG5	2.22	0.002		NEDD4	1.14	1		LEF1	21.9224
UGT1A10	-191.161	1.26026e-12										RXRB	-1.61446	0.107581		FLNB	-5.27	2e-11		LAMA5	-1.32	1		SESN3	1.52149	0.630552		CRLF1	133	0		HLA-C	-32.5	1e-32		MGAT3	7.35	0.01		COG6	2.62	0.0007		NEDD4L	-1.8	0.009		LRP5	1.20973
UGT1A3	-159.726	2.49068e-15										RXRG	-4.54042	1		FLNC	-2.5	0.4		LAMB1	2.52	0.008		SFN	-2.15134	0.195123		CSF3	1	1		HLA-DMA	-5.65	0.07		MGAT4A	11.37	3e-15		COG7	-3.1	1e-05		NHLRC1	-9.28	0.0009		LRP6	1.62793
UGT1A4	-931.804	7.88696e-38										SLC2A1	1.09348	1		FLT1	-7.92	1		LAMB2	-3.37	0.0001		SHISA5	-2.9701	2.32564e-07		CTRL	-2.2	1		HLA-DOA	-1.21	1		MGAT4B	-7.22	0		COPA	-1.36	0.5		PARK2	-1.01	1		MAP3K7	3.38103
UGT1A5	-76.7645	2.30955e-15										SLC2A4	22.2612	8.94058e-08		FLT4	-1.76	1		LAMB3	-3819.46	7e-78		SIAH1	-1.18317	1		CXCL1	1.67	0.6778		HLA-DOB	-3.33	1		MGAT5	1.99	0.004		COPB1	1.67	0.2		PIAS1	1.87	0.02		MAPK10	2.84207
UGT1A6	-824.413	1.05496e-38										SOCS3	-1.66897	0.81202		FN1	-1.93	0.04		LAMB4	-1.62	1		STEAP3	-14.7047	3.49216e-38		CXCL2	-3.26	0.0103		HLA-DPA1	-2.89	1		MGAT5B	-3.42	1		COPB2	2.02	0.0008		PIAS2	7.84	2e-16		MAPK8	5.22733
UGT1A7	-91.2107	9.33554e-12										STAT3	-3.04742	5.96626e-08		FYN	29.7	5e-29		LAMC1	1.14	1		THBS1	-2.96807	0.13461		CXCL3	-2.64	1		HLA-DPB1	-12.98	0.2		MOGS	-1.39	0.4		COPE	-1.08	1		PIAS3	-1.07	1		MAPK9	1.98129
UGT1A8	-443.789	2.44362e-20										STK11	-1.42568	0.306887		GRB2	1.25	1		LAMC2	-73.99	4e-37		TNFRSF10B	-1.61434	0.0506128		CXCL9	1	1		HLA-DQA1	2.84	1		RFT1	-1.53	0.2		COPG2	1.04	1		PIAS4	-1.27	1		MMP7	-2.06595
UGT1A9	-7512.66	1.18072e-69										TNF	-3.31715	1		GSK3B	1.03	1		LAMC3	4.51	1		TP53	1.47234	0.15658		CYTL1	1	1		HLA-DQA2	1	1		RPN1	1.28	0.7		COPZ1	2.11	0.0003		PML	-2.1	0.003		MYC	-3.16555
UGT2A3	-3.40616	6.54553e-07										TNFRSF1A	-2.1805	0.000103229		HGF	-5.68	1		RELN	191.54	2e-80		TP53AIP1	-5.68377	1		DKK2	2.84	1		HLA-DQB1	1.06	1		RPN2	1.46	0.2		CORO7	-1.94	0.08		PPIL2	1.08	1		NFAT5	2.01127
UGT2B10	-3.12026	0.00268104										TNFRSF1B	-333.464	1.75292e-42		HRAS	-2.46	0.02		SDC1	-4.59	2e-06		TP53I3	-6.11714	6.41601e-12		DKK3	-4.62	0.0534		HLA-DRA	1	1		ST3GAL1	-1.99	0.004		COX18	1.5	0.6		PRPF19	2.15	0.0008		NFATC1	-14.0853
UGT2B11	11.675	0.00075144										TRADD	-12.9929	2.43057e-23		IBSP	2.84	1		SDC2	1.73	0.04		TP73	1.117	1		DKKL1	-1.23	1		HLA-DRB1	-5.68	1		ST3GAL2	-1.07	1		CSPG5	9.58	5e-05		RBX1	2.36	7e-05		NFATC2	2.25205
UGT2B15	-44.4942	5.68195e-24										TRAF2	1.62406	0.334854		IGF1	-64.71	9e-19		SDC3	-1.3	0.8		TSC2	-1.6352	0.0541505		DLK1	136.13	0		HLA-DRB5	-7.92	1		ST6GAL1	1.21	1		CXCL14	-12.72	0.2		RCHY1	1.88	0.3		NFATC3	1.50871
UGT2B17	-8.98374	2.75506e-05														IGF1R	18.53	1e-06		SDC4	1.28	1		ZMAT3	-4.08419	5.42293e-09		EBI3	-1.05	1		HLA-E	-15.62	9e-41		ST6GALNAC1	2.55	0.6		DNM1L	2.32	0.0005		RFWD2	1.5	0.5		NFATC4	2.62282
UGT2B28	-4.79773	0.766348														ILK	-2.79	6e-07		SPP1	-1.4	1						EDDM3A	1	1		HLA-F	-155.65	5e-24		STT3A	1.52	0.1		DOPEY1	2.58	0.0009		RHOBTB2	1.02	1		NKD1	1.39809
UGT2B4	-11.6915	2.52062e-07														ITGA1	4.19	1e-10		SV2A	46.07	7e-20						EDN1	5.01	0.0136		HLA-G	-8.68	4e-08		STT3B	6.98	1e-16		DOPEY2	-1.81	0.1		RNF7	-2.48	0.002		NKD2	-2.42669
UGT2B7	-32.6467	1.09081e-37														ITGA10	-5.27	0.1		SV2B	1	1						EFNA5	-5.59	1		ICAM1	-1.79	0.1		TUSC3	-7.74	0.004		DSE	-1.11	1		SAE1	4	6e-13		NLK	3.22567
																ITGA11	-96.22	0.0006		SV2C	2.59	1						EGFL6	1	1		ICAM2	6.9	1e-08		WBSCR17	-3.42	1		DYNC2H1	-1.11	1		SIAH1	-1.18	1		PLCB1	17.6505
																ITGA2	1.09	1		THBS1	-2.97	0.1						ENDOU	1	1		ICAM3	-3.76	2e-07						ENPP7	-8.3	7e-05		SKP1	1.59	0.2		PLCB2	-3.62879
																ITGA2B	6.22	1		THBS2	-1.2	1						EPO	140.52	0		ICOS	1	1						ENTPD4	1.37	0.5		SKP2	7.88	3e-15		PLCB3	-1.59567
																ITGA3	-114.17	3e-11		THBS3	-1.16	1						EREG	1.21	1		ICOSLG	1.8	0.03						EXT1	-1.44	0.3		SMURF1	-2.52	0.0001		PLCB4	37.6001
																ITGA4	-4.59	0.8		THBS4	1281.15	2e-52						F2	-2.87	0		ITGA4	-4.59	0.8						EXT2	-1.64	0.08		SMURF2	-1.03	1		PORCN	-3.42881
																ITGA5	-3.59	0.0001		TNC	-27.84	2e-09						FBLN1	163.7	0		ITGA6	1.07	1						F2R	1.15	1		SOCS1	-3.26	1		PPARD	-1.85773
																ITGA6	1.07	1		TNN	3.39	1						FBN1	3.95	0.012		ITGA8	-5.65	1						F2RL1	-22.93	2e-07		SOCS3	-1.67	0.8		PPP2CA	2.22051
																ITGA7	-17.21	3e-31		TNR	1.84	1						FCN3	1	1		ITGA9	18.14	9e-05						FGD1	1.65	0.4		STUB1	-8.61	9e-23		PPP2CB	-1.02163
																ITGA8	-5.65	1		TNXB	-14.6	2e-10						FGA	1.31	1		ITGAL	1.65	1						FGD2	-2.88	1		SYVN1	-2.49	0.0004		PPP2R1A	-1.86907
																ITGA9	18.14	9e-05		VWF	-53.29	2e-05						FGB	1.09	1		ITGAM	-21.38	0.05						FGD4	1.45	0.5		TCEB1	1.25	1		PPP2R1B	1.86466
																ITGAV	-1.16	1										FGF10	1	1		ITGAV	-1.16	1						FGD5	-344.28	2e-11		TCEB2	-4.06	5e-07		PPP2R5B	-4.6499
																ITGB1	1.16	1										FGF12	5.2	0.0242		ITGB1	1.16	1						FGD6	1.69	0.7		TRAF6	-1.39	0.9		PPP2R5C	1.58376
																ITGB4	-19.32	3e-05										FGF16	1	1		ITGB2	-4.75	0.001						FIS1	-10.6	9e-26		TRIM32	-1.27	1		PPP2R5D	-1.03474
																ITGB5	-1.83	0.06										FGF17	9.41	0.7227		ITGB7	-58.83	3e-13						FURIN	-1.13	1		TRIM37	1.88	0.01		PPP2R5E	1.74842
																ITGB6	-14.58	1e-10										FGF18	-7.9	1		ITGB8	18.18	0.09						FUT1	-26.54	0.01		TRIP12	1.15	1		PPP3CA	1.03753
																ITGB7	-58.83	3e-13										FGF2	-8	0		JAM2	1	1						FUT10	-1.44	0.6		UBA1	-1.55	0.1		PPP3CB	2.34701
																ITGB8	18.18	0.09										FGF5	-2.02	1		JAM3	-1.52	1						FUT2	-1.3	1		UBA2	6.55	2e-19		PPP3CC	1.03408
																JUN	-5.4	8e-14										FGF9	-3.26	1		L1CAM	-3.54	0.3						FUT4	-1.1	1		UBA3	1.83	0.04		PPP3R1	3.33061
																KDR	-10.42	0.4										FGFBP1	-5.68	1		MADCAM1	-1.99	1						FUT5	-5.3	0.004		UBA6	2.39	0.003		PPP3R2	1
																LAMA1	1.51	1										FGG	2.08	0.0711		MAG	-3.26	1						FUT6	-12.94	1e-08		UBA7	-14.37	1e-14		PRICKLE1	-1.35095
																LAMA2	-1.93	1										FGL1	1.65	1		MPZ	-332.17	6e-19						FUT7	1	1		UBE2A	-1.53	0.3		PRICKLE2	-1.74816
																LAMA3	-9.56	3e-15										FGL2	1	1		MPZL1	1.33	0.8						FUT9	1	1		UBE2B	2.4	0.001		PRKACA	-1.71602
																LAMA4	-4.66	0.0007										FIGF	70.38	0		NCAM1	-5.5	0.5						GALNT4	1.03	1		UBE2C	589.92	2e-40		PRKACB	1.56688
																LAMA5	-1.32	1										FJX1	-84.91	0		NCAM2	7.27	0.0003						GBF1	1.36	0.4		UBE2D1	2.94	0.05		PRKACG	1
																LAMB1	2.52	0.008										FKTN	5.39	0		NEGR1	-2.79	1						GGA1	-1.6	0.1		UBE2D2	1.7	0.08		PRKCA	-4.3138
																LAMB2	-3.37	0.0001										FLT1	-7.92	1		NEO1	1.17	1						GGA2	2	0.03		UBE2D3	-1.06	1		PRKCB	-3.26458
																LAMB3	-3819.46	7e-78										FSTL1	-9.1	0		NFASC	-82.44	7e-38						GGA3	-1.51	0.2		UBE2D4	-5.47	1e-06		PRKCG	1.45345
																LAMB4	-1.62	1										FSTL3	-15.94	0		NLGN1	2.72	1						GKAP1	-1.27	1		UBE2E1	-1.19	1		PRKX	8.58428
																LAMC1	1.14	1										FXYD6	1	1		NLGN2	1.25	1						GLA	-1.24	1		UBE2E2	-62.11	9e-31		PSEN1	-1.89211
																LAMC2	-73.99	4e-37										GHRL	-1.22	1		NLGN3	-7.24	0.2						GLCE	1.82	0.2		UBE2E3	1.05	1		RAC1	1.11023
																LAMC3	4.51	1										GNLY	1	1		NLGN4X	-1.19	1						GLG1	1.52	0.1		UBE2G1	2.89	2e-05		RAC2	-5.20336
																MAP2K1	-1.33	0.7										GPC1	-12.78	0		NRCAM	26.95	3e-38						GNAS	-1.3	0.6		UBE2G2	-1.21	1		RAC3	1.97541
																MAPK1	1.37	0.4										GPX3	-3.09	0		NRXN1	3.96	1						GOLGA1	1.88	0.02		UBE2H	-1.7	0.03		RBX1	2.35619
																MAPK10	2.84	1										GREM1	-5.29	0.0023		NRXN2	-20.4	0.0005						GOLGA2	-1.27	0.8		UBE2I	1.14	1		RHOA	1.79153
																MAPK3	-2.14	0.002										GRP	1	1		NRXN3	5.22	0.03						GOLGA3	-1.23	1		UBE2J1	2.31	0.002		ROCK1	3.80257
																MAPK8	5.23	1e-11										HABP2	-11.41	0		OCLN	-4.52	1e-06						GOLGA4	2.01	0.006		UBE2J2	-1.31	0.7		ROCK2	1.72239
																MAPK9	1.98	0.004										HBEGF	-1.78	0.8817		PDCD1	-2.82	1						GOLGA5	-1.17	1		UBE2K	2.83	1e-05		RUVBL1	2.7095
																MET	-2.6	0.003										HDGF	3.3	0		PDCD1LG2	-8.2	0.7						GOLGB1	2.41	8e-05		UBE2L3	-1.77	0.03		SENP2	3.75918
																MYL10	-3.26	1										HPX	-4.37	0.001		PTPRC	29.21	0.005						GOLIM4	1.56	0.2		UBE2L6	-3.21	9e-08		SFRP1	-2.05051
																MYL12A	-1.13	1										HTRA1	-85.02	0		PTPRF	-2.28	0.0003						GOLM1	-9.09	2e-18		UBE2M	-2.34	0.0003		SFRP2	-3.4166
																MYL12B	1.42	0.3										HYAL1	-276.73	0		PTPRM	-2.68	1e-05						GOPC	2.66	0.0007		UBE2N	4.12	2e-06		SFRP4	-7.2667
																MYL2	-7.92	1										IDE	2.09	0.0036		PVR	-5	3e-13						GOSR1	1.19	1		UBE2NL	2.72	1		SFRP5	3.94419
																MYL5	-6.48	7e-06										IGFALS	-102.49	0		PVRL1	-1.64	0.4						HERC1	1.09	1		UBE2O	1.28	1		SIAH1	-1.18317
																MYL7	4.84	0.06										IGFBP1	-19.47	0.0001		PVRL2	-1.18	1						HIP1	-4.74	2e-11		UBE2Q1	-1.04	1		SKP1	1.58792
																MYL9	-3.19	0.0002										IK	-1.05	1		PVRL3	2.99	0.005						HOOK3	11.87	2e-26		UBE2Q2	3.12	0.001		SMAD2	-1.186
																MYLK	-7.53	2e-18										IL12A	1.04	1		SDC1	-4.59	2e-06						HS3ST1	-1.28	1		UBE2QL1	1.25	1		SMAD3	-1.34848
																MYLK2	1.38	1										IL12B	1	1		SDC2	1.73	0.04						HTT	1.03	1		UBE2R2	-1	1		SMAD4	1.5462
																MYLK3	33.5	4e-16										IL13RA2	1.3	1		SDC3	-1.3	0.8						ICA1	-1.75	0.1		UBE2S	11.45	3e-19		SOX17	-1.82642
																MYLPF	1	1										IL15	-4.37	0.0081		SDC4	1.28	1						IGF2R	-2.01	0.0005		UBE2U	1	1		TBL1X	2.27219
																PAK1	-1.13	1										IL16	-1.79	1		SELE	-3.32	1						IL15	-4.37	0.008		UBE2W	3.65	0.04		TBL1XR1	2.07113
																PAK2	2.43	8e-05										IL17A	1	1		SELL	-2.19	0.8						ITM2C	1.34	0.6		UBE2Z	-1.04	1		TBL1Y	-1.1996
																PAK3	-2.2	0.5										IL17C	1	1		SELP	1	1						KCNA5	1	1		UBE3A	2.36	0.0003		TCF7	1.5577
																PAK4	2.33	0.002										IL1A	-1.2	1		SELPLG	-79.1	3e-10						KCNJ6	1.71	1		UBE3B	-1.37	0.5		TCF7L1	1.49696
																PAK6	91.34	3e-08										IL1B	1	1		SIGLEC1	-1.98	1						KDELR2	2.4	0.0005		UBE3C	-1.22	1		TCF7L2	2.09185
																PAK7	28.45	3e-14										IL1RN	-4.99	0.0004		SPN	2.75	1						KIAA0368	-1.18	1		UBE4A	1.69	0.09		TP53	1.47234
																PARVA	-2.67	0.0003										IL26	1	1		VCAM1	188.58	2e-28						KIF1C	-2.81	4e-06		UBE4B	-1.18	1		VANGL1	1.0114
																PARVB	-4.33	2e-10										IL27	4.92	0.484		VCAN	1.35	1						KIF20A	86.44	9e-44		UBOX5	1.03	1		VANGL2	77.4135
																PARVG	-5.65	1										IL3	1	1										LAPTM4A	-1.11	1		UBR5	2.29	0.0001		WIF1	5.03296
																PDGFA	-3.82	2e-05										IL32	-3.55	0										LARGE	-1.82	0.04		VHL	8.78	3e-21		WNT1	1
																PDGFB	-1.27	1										IL4	1	1										LDLRAP1	-3.03	2e-06		WWP1	-1.01	1		WNT10A	1.76906
																PDGFC	1.52	0.6										IL5	1	1										LMAN1	3.69	3e-07		WWP2	-2.7	2e-06		WNT10B	1.7732
																PDGFD	1	1										IL5RA	1	1										LMAN2L	1.55	0.1		XIAP	1.92	0.08		WNT11	-1.57794
																PDGFRA	-5.57	0.3										IL6	1	1										LPCAT1	-3.84	3e-06						WNT16	-7.92142
																PDGFRB	-4.37	1e-06										IL8	-1.32	1										MALL	-47.97	1e-08						WNT2	1
																PDPK1	-1.59	0.07										IL9R	2.73	1										MAN1C1	-5.66	1e-06						WNT2B	-4.93588
																PGF	15.75	6e-14										INHA	10.09	0.0006										MAP4K2	1.29	1						WNT3	-2.42227
																PIK3CA	1.87	0.07										INHBA	-8.49	0.068										MPHOSPH9	2.08	0.02						WNT3A	2.75621
																PIK3CB	1.68	0.2										INSL4	1	1										MYO6	2.98	7e-07						WNT4	-6.61417
																PIK3CD	-2.41	0.2										KAL1	1.29	1										NBEA	8.41	4e-05						WNT5A	-1.39899
																PIK3CG	1.39	1										KDSR	-3.58	0										NCSTN	-2.45	9e-06						WNT5B	-4.12462
																PIK3R1	-1.43	0.8										KL	-1.15	1										NECAB3	-1.31	0.8						WNT6	-5.5892
																PIK3R3	7.63	1e-12										KLK5	-3.26	1										NTSR1	-12.74	0.3						WNT7A	-26.8184
																PIK3R5	-7.86	1										KLK8	1	1										OCRL	1.61	0.2						WNT7B	-11.3933
																PIP5K1C	-1.5	0.3										LALBA	1	1										OPALIN	1	1						WNT8A	1
																PPP1CA	1.05	1										LBP	-397.58	0										OPRM1	-1.93	1						WNT8B	18.3915
																PPP1CB	1.6	0.1										LCAT	-3.85	0.0001										OPTN	-15.29	2e-35						WNT9A	-1.52096
																PPP1CC	5.47	5e-14										LECT2	-12.25	0.018										PAK4	2.33	0.002						WNT9B	-10.202
																PPP1R12A	5.49	5e-12										LEP	-3.42	1										PARK2	-1.01	1
																PRKCA	-4.31	3e-09										LGALS3BP	-41.57	0										PCSK2	1	1
																PRKCB	-3.26	1										LGALS7	-3.42	1										PCSK5	-1.23	1
																PRKCG	1.45	1										LGALS8	-2.57	0										PCSK7	-3.83	9e-11
																PTEN	1.18	1										LIPE	-26.39	0.0163										PI4KA	-1.32	0.7
																PTK2	1.08	1										LOXL2	7.38	0.0153										PICK1	-3.1	5e-06
																PXN	-5.76	2e-06										LYZ	447.97	0										PKMYT1	12.12	1e-14
																RAC1	1.11	1										MBL2	7.18	0										PKN3	3.37	1e-05
																RAC2	-5.2	0.06										MEP1A	26.78	0										PLD1	4.23	9e-09
																RAC3	1.98	0.06										MEP1B	1	1										PLIN3	-1.22	1
																RAF1	1.31	0.7										MFNG	-1.26	1										PPT1	1.83	0.02
																RAP1A	1.35	0.7										MMP10	-7.5	1										PRNP	-6.77	3e-07
																RAP1B	1.54	0.8										MMP13	1	1										PSEN1	-1.89	0.02
																RAPGEF1	-1.11	1										MMP2	-24.36	0.0081										PSEN2	-5.02	4e-11
																RASGRF1	-1.78	1										MMP20	2.84	1										PSENEN	1.62	0.3
																RELN	191.54	2e-80										MMP3	-19.73	0.12										PTGDS	-1.22	1
																RHOA	1.79	0.007										MMP7	-2.07	1										QSOX1	-2.4	0.3
																ROCK1	3.8	1e-09										MMP8	1	1										RAB11A	2.39	0.01
																ROCK2	1.72	0.2										MMP9	-14.97	0.2815										RAB14	1.48	0.2
																SHC1	-2.44	0.008										MSMB	-3.42	1										RAB1B	3.43	7e-08
																SHC2	-3.24	2e-08										MYOC	2.84	1										RAB30	3.5	0.01
																SHC3	-15.48	0.0003										NDP	2.72	1										RAB36	1.68	1
																SHC4	-2.1	1										NOG	4.37	1										RAB6A	1.86	0.03
																SOS1	2.27	0.001										NPY	7.91	1										RASSF9	41.2	0.0003
																SOS2	2.15	0.02										NUCB1	-2.98	0										RBFOX1	2.75	1
																SPP1	-1.4	1										NUCB2	1.66	0.0975										RER1	-2.31	0.0001
																SRC	1.25	1										ORM1	-48.19	0										RGS19	-1.99	0.2
																THBS1	-2.97	0.1										ORM2	-11.14	0										RHOT1	1.34	0.9
																THBS2	-1.2	1										OSM	1	1										RHOT2	-2.35	0.0007
																THBS3	-1.16	1										PCSK1N	-1.01	1										RNF144A	9.13	3e-10
																THBS4	1281.15	2e-52										PCSK2	1	1										RPGR	16.27	1e-11
																TLN1	-1.71	0.04										PCSK5	-1.23	1										SACM1L	3.37	2e-07
																TLN2	1.13	1										PCSK9	2.53	0.0068										SCYL3	1.37	1
																TNC	-27.84	2e-09										PGC	13.32	0.2304										SEC14L1	1.06	1
																TNN	3.39	1										PLA2G3	1	1										SECTM1	8.57	0.008
																TNR	1.84	1										PLA2R1	2.97	0.5121										SGMS1	1.22	1
																TNXB	-14.6	2e-10										PLG	1.05	1										SGMS2	-3.36	0.01
																VASP	-1.4	0.6										PRH2	2.72	1										SI	32.21	0.006
																VAV1	-46	0.003										PRR4	1.54	0.7112										SLC30A5	2.12	0.02
																VAV2	1.57	0.1										PRSS3	-31.03	0										SLC35A1	3.23	9e-07
																VAV3	1	1										PRSS8	-588.53	0										SLC35A3	1.73	0.3
																VCL	-1.2	1										PSAP	-2.48	0										SLC35B2	-3.48	5e-09
																VEGFA	-1.87	0.05										PTHLH	-1.46	1										SLC35B4	-1.17	1
																VEGFB	3.03	0.005										PTN	1.64	1										SLC9A7	-3.75	2e-06
																VEGFC	1	1										PVR	-5	0										SMPD4	1.38	0.5
																VWF	-53.29	2e-05										QSOX1	-2.4	0.3305										SNX17	-2.88	7e-08
																XIAP	1.92	0.08										RBP4	-13.34	0										SPG21	-1.15	1
																ZYX	-3.77	9e-07										REG3A	1	1										SRGN	-6.1	1
																												REN	-1.87	1										STEAP2	3.42	0.008
																												RS1	-5.59	1										STIP1	-1.31	0.8
																												RTN3	1.42	0.351										STS	-3.2	0.0001
																												SCG2	-3.32	1										STX10	-1.37	0.4
																												SCGB1D1	1	1										STX5	1.11	1
																												SCGB1D2	-3.42	1										SYNE1	-1.92	0.007
																												SCRG1	1	1										SYNRG	1.6	0.09
																												SCUBE1	-4.03	0.0106										TAPBP	-15.46	2e-25
																												SDF2	-1.56	0.1323										TAS2R16	1	1
																												SECTM1	8.57	0.0078										TGOLN2	-1.99	0.001
																												SEMA3E	-1.26	1										TMED10	-1.61	0.2
																												SEMA3F	4.84	0										TMEM43	-1.89	0.003
																												SEMG1	2.76	1										TRAPPC4	-1.79	0.04
																												SEMG2	1	1										TRIM23	-1.28	1
																												SERPINA1	-3.54	0										TSC2	-1.64	0.05
																												SERPINA7	-9.79	0										TYR	1	1
																												SFN	-2.15	0.1951										UNC13B	-2.22	0.0002
																												SFRP1	-2.05	1										USO1	1.45	0.7
																												SFRP4	-7.27	0.2247										VAMP4	1.53	1
																												SFRP5	3.94	0.1767										VAPB	-1.03	1
																												SHH	-1.87	0.1855										VPS45	1.49	0.4
																												SLIT1	-17.72	0.0861										YKT6	1.07	1
																												SLIT3	2.75	1										ZFYVE1	-1.98	0.005
																												SMR3B	1	1
																												SOD1	-8.69	0
																												SPN	2.75	1
																												SRGN	-6.1	1
																												SST	1	1
																												TAC1	-1.23	1
																												TAC3	6.25	1
																												TCN2	-3	0.0035
																												TGFB1	-1.72	1
																												TGFBI	1.42	0.7155
																												TNFAIP2	-2.28	0.0338
																												TPT1	-2.81	0
																												UTP11L	-1.31	1
																												UTS2	-3.32	1
																												VEGFA	-1.87	0.0514
																												VWC2	1	1
																												WFDC12	1	1
																												WFDC2	1.42	1
																												WNT2B	-4.94	0.1358
																												WNT5A	-1.4	1
																												YARS	-2	0.0007
[truncated: 7 more columns]

## Sheet: Table S2b
Table S2b Expression difference between PHH and HepG2 cells for Figure 5B
Drug metabolism	EDGE-test Fold change	FDR p-value correction		Fatty acid	EDGE-test Fold change	FDR p-value correction		Amino sugar	EDGE-test Fold change	FDR p-value correction		Adipocytokine	EDGE-test Fold change	FDR p-value correction		Focal adhesion	EDGE-test Fold change	FDR p-value correction		ECM receptor	EDGE-test Fold change	FDR p-value correction		p53	EDGE-test Fold change	FDR p-value correction		Extracellular	EDGE-test Fold change	FDR p-value correction		Cell adhesion	EDGE-test Fold change	FDR p-value correction		N&O glycan	EDGE-test Fold change	FDR p-value correction		Golgi	EDGE-test Fold change	FDR p-value correction		Ubiquitin	EDGE-test Fold change	FDR p-value correction		WNT signal	EDGE-test Fold change
ADH1A	-37.7262	0.00912381		ACAA1	-4.22137	2.39599e-05		AMDHD2	-1.2066	1		ACACB	-9.14361	4.14028e-09		ACTB	-5.08019	4.98776e-12		CD36	9.42634	6.66964e-05		APAF1	1.22751	1		ADM	1.00269	1		ALCAM	-1.10304	1		ALG1	1.01811	1		ABCG1	-40.8472	1.21705e-07		AIRE	1.89918	1		APC	-2.20553
ADH1B	-2359.62	1.42803e-11		ACAA2	-7.5482	1.1963e-12		CHIA	1	1		ACSL1	-2.22036	0.0111403		ACTG1	-1.89477	0.0199703		CD44	-2832.91	3.08432e-16		ATM	2.30624	0.00741854		AIMP1	2.64008	0.000172752		CADM1	2.2266	0.0854269		ALG10	1.91551	1		ACHE	-18.2014	3.90764e-16		ANAPC1	2.1842	0.000986884		APC2	-1.14664
ADH1C	-430.644	5.14098e-07		ACADL	-627.952	4.05786e-09		CHIT1	2.90731	1		ACSL3	3.48172	0.00568096		ACTN1	-3.33022	1.90768e-07		CD47	-21.8927	7.19635e-17		ATR	-1.78927	0.155042		AKR1B1	-6.17711	0.000174869		CADM3	-7.35707	1		ALG10B	-1.83818	1		ACO1	-2.8541	0.00180001		ANAPC10	3.13948	0.0315385		AXIN1	1.39221
ADH4	-1.04676	1		ACADM	2.04066	0.0771219		CMAS	-1.4211	0.729553		ACSL4	3.70962	0.0438323		ACTN2	1.59454	1		CHAD	-16.3359	0.311495		BAI1	2.40758	0.380148		AMH	-3.16442	1		CD2	1	1		ALG11	-1.1441	1		ADAM10	1.42671	0.71275		ANAPC11	-1.1535	1		AXIN2	228.693
ADH5	1.28923	1		ACADS	-2.12244	0.118307		CYB5R1	-7.37847	1.33105e-12		ACSL5	1.38955	0.687932		ACTN3	-1.10266	1		COL11A1	1	1		BAX	1.07111	1		AMY2A	-3.1404	1		CD22	-1.95041	1		ALG12	-2.00472	0.00734052		AFTPH	1.00582	1		ANAPC13	1.14111	1		BTRC	1.79951
ADH6	2.05769	0.796043		ACADSB	3.92903	1.86338e-06		CYB5R3	-2.11548	0.0219515		ACSL6	-1.8729	0.846641		ACTN4	-3.18797	3.43042e-08		COL11A2	-1.43593	1		BBC3	3.60652	0.00332475		ANG	2.5436	0.00331034		CD226	-1.11529	1		ALG13	-1.81051	0.108412		ANK3	-58.1962	2.74066e-05		ANAPC2	-2.13635	0.0444572		CACYBP	2.27059
ADH7	1	1		ACADVL	-2.61721	9.57712e-05		FPGT	1.84251	0.421227		ADIPOQ	1	1		AKT1	-1.78649	0.0533187		COL1A1	-129.362	1.20854e-08		BID	-2.2345	0.0118136		ANGPT2	1	1		CD274	-51.8646	0.00142248		ALG14	-1.41255	0.883959		AP1G1	-1.89689	0.0108356		ANAPC4	-1.04101	1		CAMK2A	1
ALDH1A3	-1.57309	1		ACAT1	-1.37202	0.73661		FUK	-1.70293	0.158416		ADIPOR1	-1.63959	0.127014		AKT2	-2.05686	0.010607		COL1A2	-13.1308	0.0327814		CASP3	1.48845	0.740195		ANGPTL1	-28.8023	0.0463989		CD276	-1.9416	0.0348428		ALG2	-1.12085	1		AP1G2	-1.05801	1		ANAPC5	-1.14631	1		CAMK2B	-45.0433
ALDH3A1	-10.1582	0.00411276		ACAT2	1.04994	1		GALE	3.18859	4.24304e-07		ADIPOR2	-1.86846	0.0147429		AKT3	-3.40266	1		COL2A1	1.76605	1		CASP8	-1.14824	1		ANGPTL2	37.53	1.83162e-09		CD28	-5.23262	1		ALG3	-1.6543	0.428986		AP1S1	-3.65637	6.79852e-06		ANAPC7	1.07629	1		CAMK2D	-1.46199
ALDH3B1	1.16636	1		ACOX1	-1.42487	0.613656		GALK1	-1.18258	1		AGRP	1	1		ARHGAP35	-1.69051	0.140189		COL3A1	-41.4729	0.00793361		CASP9	-1.62019	0.202383		ANGPTL3	-1571.05	1.08925e-33		CD34	-2.5931	1		ALG5	-1.67775	0.163498		AP3B1	1.8991	0.0204154		BIRC2	1.61684	0.228729		CAMK2G	1.12871
ALDH3B2	2.84893	1		ACOX3	-7.0513	2.32392e-17		GALK2	-1.76625	0.113539		AKT1	-1.78649	0.0533187		ARHGAP5	-1.09711	1		COL4A1	-128.032	2.78959e-09		CCNB1	20.7372	3.41044e-26		APCS	-4837.27	3.0023e-62		CD4	25.5459	6.0499e-08		ALG6	1.03354	1		AP3B2	6.65262	1		BIRC3	-13.6554	2.19425e-17		CCND1	1.18567
AOX1	-17.338	2.73476e-35		ACSL1	-2.22036	0.0111403		GCK	-1.7803	1		AKT2	-2.05686	0.010607		BAD	-3.59678	4.23198e-07		COL4A2	-54.0941	8.97785e-18		CCNB2	200.123	5.89741e-26		APOA1	3.65359	0.0257483		CD40	1.28947	1		ALG8	2.26718	0.0318254		AP3D1	-1.85994	0.0132193		BIRC6	1.23243	1		CCND2	-6.91912
CYP1A2	-111.596	2.52039e-16		ACSL3	3.48172	0.00568096		GFPT1	3.41884	0.000440021		AKT3	-3.40266	1		BCAR1	-3.30919	4.64375e-07		COL4A4	-16.6063	9.39059e-05		CCNB3	-1.10662	1		APOA2	4.9527	6.36557e-06		CD40LG	1	1		B3GNT6	4.75328	1		AP3S2	-1.39561	0.634709		BRCA1	8.34071	5.22797e-12		CCND3	-2.75122
CYP2A13	-3.1404	1		ACSL4	3.70962	0.0438323		GFPT2	-35.8622	0.0116286		CAMKK1	13.112	1.39467e-07		BCL2	1.22883	1		COL4A6	16.0912	1.02186e-12		CCND1	1.18567	1		APOA5	2.37368	0.579235		CD58	-3.00947	0.13428		B4GALT1	-2.47159	0.000575817		AP4B1	-3.22584	0.000871182		BTRC	1.79951	0.051317		CER1	1
CYP2A6	-399.56	0.000218658		ACSL5	1.38955	0.687932		GMDS	4.42296	3.32044e-12		CAMKK2	-1.88983	0.0148691		BIRC2	1.61684	0.228729		COL5A1	-144.389	0.000329046		CCND2	-6.91912	0.0688936		APOD	-3.14039	1		CD6	4.75708	1		B4GALT2	1.48628	0.392255		AP4M1	-1.07181	1		CBL	1.23569	1		CHD8	1.23146
CYP2A7	-8.37158	0.052136		ACSL6	-1.8729	0.846641		GMPPA	1.51797	0.227336		CD36	9.42634	6.66964e-05		BIRC3	-13.6554	2.19425e-17		COL5A2	-220.964	9.37452e-30		CCND3	-2.75122	0.00525537		APOL1	-7.29416	2.5455e-07		CD80	-3.1643	1		B4GALT3	1.50887	0.253231		APH1A	-1.52505	0.30649		CBLB	-1.65646	0.199949		CHP2	10.1771
CYP2B6	-59.9327	2.46737e-06		ADH1A	-37.7262	0.00912381		GMPPB	-2.59518	0.0109249		CHUK	2.50437	0.000831861		BRAF	1.43747	0.887568		COL5A3	-30.5528	4.885e-14		CCNE1	5.53082	1.53625e-06		AREG	-5.17847	0.203967		CD86	1	1		B4GALT5	1.53914	0.207259		ARAP1	1.09095	1		CBLC	-1.30053	1		CREBBP	-1.20145
CYP2C18	-3940.74	1.64637e-67		ADH1B	-2359.62	1.42803e-11		GNE	-1.10181	1		CPT1A	-2.10554	0.00527918		CAPN2	-44.6783	1.83389e-30		COL6A1	-1.96913	0.0291847		CCNE2	13.8406	0.00241815		ASIP	-5.25881	1		CD8A	2.1151	1		C1GALT1	5.75611	2.96764e-08		ARCN1	1.10056	1		CDC16	-2.0514	0.00386684		CSNK1A1	1.06635
CYP2C19	-1240.27	1.74596e-26		ADH1C	-430.644	5.14098e-07		GNPDA1	1.34059	1		CPT1B	2.09587	0.186955		CAV1	-69.433	3.64636e-29		COL6A2	1.62833	1		CCNG1	2.82278	0.000248857		ATRN	1.18713	1		CD8B	1	1		C1GALT1C1	-1.63032	0.843624		ARFGEF2	1.92517	0.070494		CDC20	49.5292	3.39757e-34		CSNK1A1L	2.0915
CYP2C8	-530.989	1.44135e-07		ADH4	-1.04676	1		GNPDA2	1.58531	0.942242		CPT1C	2.29264	1		CAV2	-744.845	2.90933e-50		COL6A3	-44.2406	5.1254e-05		CCNG2	-1.38484	1		C1QA	-7.44222	1		CD99	-1.55873	0.230187		DAD1	-1.60358	0.166241		ARFIP1	-1.19284	1		CDC23	1.84888	0.0164401		CSNK1E	1.07281
CYP2C9	-1607.59	8.08545e-18		ADH5	1.28923	1		GNPNAT1	1.72115	0.115529		G6PC	-1.50683	1		CAV3	-3.16432	1		COL6A6	-3.14036	1		CD82	-109.766	4.46926e-32		C1QB	-15.8344	0.168568		CDH1	-7.77666	3.0348e-16		DDOST	2.72467	0.000517178		ARL1	1.23906	1		CDC26	-1.00817	1		CSNK2A1	3.70909
CYP2D6	-10.2349	0.000939672		ADH6	2.05769	0.796043		GPI	1.1551	1		G6PC2	1	1		CCND1	1.18567	1		COMP	10.5499	0.0131989		CDK1	512.827	1.00996e-30		C2	1.74375	0.0736765		CDH15	12.8531	3.6691e-06		DOLPP1	1.00486	1		ATP1A3	2.44033	0.980833		CDC27	1.62856	0.164141		CSNK2A2	1.66329
CYP2E1	-266.846	1.49476e-10		ADH7	1	1		HEXA	-1.02445	1		IKBKB	-3.1017	0.000100252		CCND2	-6.91912	0.0688936		DAG1	-1.65383	0.203967		CDK2	2.32736	0.0583562		C5	1.85502	0.116581		CDH2	-3.41617	1.14946e-05		DPAGT1	-1.44468	0.42511		ATP2C1	-2.10844	0.0133156		CDC34	-1.32124	0.78105		CSNK2B	2.14154
CYP3A4	-278.946	7.40795e-13		ALDH1B1	-2.82869	7.45704e-07		HEXB	-1.42037	0.525583		IKBKG	-6.85411	4.29339e-12		CCND3	-2.75122	0.00525537		FN1	1.22896	1		CDK4	2.97607	0.000212285		C8A	-2.11299	0.544206		CDH3	-5.87842	0.20513		DPM1	3.1327	5.42348e-07		ATP7A	-1.12777	1		CUL1	-1.89953	0.0526178		CTBP1	-1.29899
CYP3A43	-1.43047	1		ALDH2	-1.21319	1		HK1	-3.61198	0.147439		IRS1	-1.02074	1		CDC42	-1.05378	1		GP1BA	-1.12279	1		CDK6	2.69789	0.000520218		CALCA	-35.7214	0.00078658		CDH4	8.1958	0.000416612		DPM2	1.39859	0.761445		ATP7B	1.88812	0.066537		CUL2	1.05312	1		CTBP2	-2.49548
CYP3A5	-94.1607	1.76543e-09		ALDH3A2	-1.69496	0.0999849		HK2	214.007	1.71874e-65		IRS2	-404.093	2.96836e-16		CHAD	-16.3359	0.311495		GP1BB	1.2021	1		CDKN1A	-9.396	0		CARTPT	2.24607	1		CDH5	-1.16619	1		DPM3	-2.13551	0.0520697		ATXN2	-1.3156	1		CUL3	-1.08569	1		CTNNB1	-1.04672
CYP3A7	-49.9747	5.05108e-09		ALDH7A1	1.78482	0.238096		HK3	1	1		IRS4	-9.61374	0.760935		COL11A1	1	1		GP5	-4.02094	1		CDKN2A	-3.68281	0.695688		CCL1	1.48392	1		CLDN1	-7.01311	3.92784e-13		FUT8	2.06844	0.115223		AVPR2	1	1		CUL4A	-1.3254	0.72565		CTNNBIP1	4.20227
FMO1	-72.5501	3.25086e-07		ALDH9A1	-5.50197	2.54557e-07		MPI	2.30658	0.00666885		JAK2	-1.31399	1		COL11A2	-1.43593	1		GP6	1	1		CHEK1	2.5909	0.0288648		CCL13	1	1		CLDN10	1	1		GALNT1	-1.53459	0.484416		B3GALT5	1	1		CUL4B	-1.17868	1		CUL1	-1.89953
FMO2	1	1		CPT1A	-2.10554	0.00527918		NAGK	-3.42496	1.91191e-07		LEP	-1.12925	1		COL1A1	-129.362	1.20854e-08		GP9	-3.16433	1		CHEK2	7.81868	3.71407e-07		CCL14	-16.316	0.000157127		CLDN11	110.248	3.5464e-18		GALNT10	-5.12091	1.76318e-06		B3GALT6	1.93024	0.0493442		CUL5	1.11129	1		CXXC4	-7.39494
FMO3	-723.053	4.57476e-28		CPT1B	2.09587	0.186955		NANP	6.13433	2.594e-08		LEPR	-5.4068	7.515e-10		COL1A2	-13.1308	0.0327814		HMMR	85.3827	1.53308e-32		CYCS	1.42263	0.704956		CCL15	-1.53713	1		CLDN14	-8.61569	0.00881185		GALNT11	-2.06513	0.0584328		B4GALT1	-2.47159	0.000575817		CUL7	1.69294	0.0895463		DAAM1	1.68612
FMO4	-135.085	1.45901e-11		CPT1C	2.29264	1		NANS	2.59085	3.78418e-05		MAPK10	2.85097	1		COL2A1	1.76605	1		HSPG2	2.29542	0.247856		DDB2	-1.41383	1		CCL2	-274.679	4.31161e-17		CLDN15	-1.40326	1		GALNT12	-11.8116	0.0177199		B4GALT7	-1.77099	0.0517473		DDB1	-1.4531	0.328711		DAAM2	-37.727
FMO5	2.5812	0.00029405		CPT2	-2.29085	0.0534542		NPL	-61.5	5.30245e-06		MAPK8	3.60492	1.82512e-07		COL3A1	-41.4729	0.00793361		IBSP	1	1		EI24	-1.71474	0.144452		CCL20	11.8026	1.24897e-11		CLDN16	-27.9066	4.4988e-05		GALNT13	2.23669	1		BET1	2.76984	0.00220737		DDB2	-1.41383	1		DKK1	1297.98
GSTA1	-6.14178	0.000188813		CYP4A11	-662.086	9.29376e-32		PGM1	-1.09103	1		MAPK9	1.31254	0.88554		COL4A1	-128.032	2.78959e-09		ITGA1	-1.87526	0.0338941		FAS	-5.99055	4.19869e-12		CCL22	1	1		CLDN17	2.85113	1		GALNT14	-8.71067	0.0767083		BET1L	-1.26069	1		DET1	1.06059	1		DKK2	1
GSTA2	-30.2698	3.53023e-12		CYP4A22	-102.556	1.25725e-06		PGM2	-1.24642	1		MTOR	-2.08663	0.0447151		COL4A2	-54.0941	8.97785e-18		ITGA10	-1.24525	1		GADD45A	-1.49328	0.534582		CCL4	1	1		CLDN18	-1.89132	1		GALNT2	-4.07874	2.54572e-09		BNIP3	3.84734	8.50598e-05		ERCC8	3.45362	0.002314		DKK4	1
GSTA3	1	1		ECHS1	-2.35955	0.0190883		PGM3	-1.36554	0.704466		NFKB1	-1.76708	0.0378564		COL4A4	-16.6063	9.39059e-05		ITGA11	-238.691	0.000327915		GADD45B	-1.92545	0.0164401		CCL7	-3.2348	1		CLDN19	472.098	2.17702e-16		GALNT3	-4.38991	0.428818		CALU	2.35083	0.0244215		FANCL	3.57083	2.15092e-05		DVL1	-1.25162
GSTA4	5.22652	8.5838e-08		ECI1	1.8274	0.113733		PMM1	3.21312	2.12074e-06		NFKBIA	1.25822	1		COL4A6	16.0912	1.02186e-12		ITGA2	2.84839	0.309676		GADD45G	-4.65726	0.135294		CD5L	4.80881	1		CLDN2	-14.2197	0.222369		GALNT4	-1.12785	1		CAV1	-69.433	3.64636e-29		FBXO2	1.06573	1		DVL2	2.24905
GSTA5	-1.59746	1		ECI2	1.49999	0.429818		PMM2	1.13704	1		NFKBIB	-1.40309	1		COL5A1	-144.389	0.000329046		ITGA2B	259.056	4.05793e-18		GTSE1	24.9203	1.14644e-11		CDH13	-9.55314	0.760655		CLDN20	1	1		GALNT5	-32.0265	0.0627769		CBY1	-1.02931	1		FBXO4	3.67057	0.00106842		DVL3	-1.56883
GSTK1	-5.37391	6.88816e-11		EHHADH	-5.74189	5.69596e-05		RENBP	2.87538	0.050577		NFKBIE	-2.80303	0.000549938		COL5A2	-220.964	9.37452e-30		ITGA3	-522.036	8.13735e-12		IGF1	-270.703	8.06602e-19		CEACAM8	2.89431	1		CLDN22	1	1		GALNT6	-2.12186	0.65752		CCDC88A	2.41197	0.000151536		FBXW11	-2.12287	0.00550142		EP300	-1.53934
GSTM1	-54.8653	2.04199e-26		GCDH	1.01411	1		TSTA3	-3.69303	3.13907e-08		NPY	2.89414	1		COL5A3	-30.5528	4.885e-14		ITGA4	-11.78	0.497967		IGFBP3	-5.79118	0.000117664		CETP	19.9388	1.47812e-05		CLDN23	-5.25774	0.0353572		GALNT7	-17.5032	0.00130912		CEP57	5.76316	5.14823e-09		FBXW7	-1.52764	0.788926		FBXW11	-2.12287
GSTM2	2.65843	0.205738		HADH	-1.45216	1		UAP1	1.20141	1		PCK1	-2.30741	0.677504		COL6A1	-1.96913	0.0291847		ITGA5	-542.449	3.68286e-38		MDM2	1.33029	1		CFH	-4086.84	2.13064e-60		CLDN3	-17.2371	1.55635e-05		GALNT8	1.21718	1		CHST10	3.74262	1.52797e-05		FBXW8	-1.90233	0.0334515		FOSL1	-2.73586
GSTM3	-1.36819	1		HADHA	1.05363	1		UGDH	2.23399	0.000494222		PCK2	2.43337	0.00478683		COL6A2	1.62833	1		ITGA6	1.33203	1		MDM4	5.27311	0.025532		CFHR1	-141.787	4.30061e-11		CLDN4	-2.36609	0.13378		GALNT9	-1.07142	1		CHST2	-309.932	5.38794e-05		FZR1	-1.61244	0.164004		FRAT1	-1.1866
GSTM4	-2.94977	0.00195341		HADHB	1.00009	1		UGP2	-3.45581	1.02221e-05		POMC	-12.1835	0.34154		COL6A3	-44.2406	5.1254e-05		ITGA7	-1127.05	1.34144e-54		PERP	-2.78252	3.19197e-06		CFHR3	-11.785	0.449474		CLDN5	1.044	1		GALNTL5	-1.07143	1		CHST4	-11.78	0.497967		HERC1	-2.51071	0.000465341		FRAT2	1.85464
GSTM5	-3.1643	1						UXS1	1.59716	0.117021		PPARA	-1.41179	0.803395		COL6A6	-3.14036	1		ITGA8	-5.30565	1		PIDD	-1.11013	1		CFP	-7.72738	1		CLDN6	39.36	5.44974e-18		GALNTL6	8.37467	0.792505		CHST5	1	1		HERC2	-2.95606	1.74701e-05		FZD1	-2.5575
GSTO1	-1.0306	1										PPARGC1A	6.2295	1.60037e-05		COMP	10.5499	0.0131989		ITGA9	-1.51439	1		PMAIP1	-2.42696	1		CHI3L1	-34.8555	9.75636e-16		CLDN7	-78.1423	1.52395e-16		GANAB	-1.53089	0.178056		CHST6	1	1		HERC3	-1.5649	0.235419		FZD10	-1.10856
GSTO2	4.85199	0.00137731										PRKAA1	1.14561	1		CRK	-1.94989	0.0107803		ITGAV	-4.29613	2.24303e-05		PPM1D	1.74318	0.137929		CHI3L2	-1.56549	1		CLDN8	1	1		GCNT1	1.08265	1		CLASP1	1.0472	1		HERC4	-2.70035	0.00567305		FZD2	6.50385
GSTP1	-72.4297	9.19468e-06										PRKAA2	5.21581	1.4634e-08		CRKL	1.366	0.670195		ITGB1	-1.8722	0.174572		PTEN	1.16036	1		CLCA3P	1	1		CLDN9	-2.8865	0.583253		GCNT3	-2.78531	0.00110284		CLASP2	-1.11807	1		HUWE1	-2.27099	0.00365472		FZD3	-6.44818
GSTT1	1875.21	3.67231e-22										PRKAB1	1.52616	0.403639		CTNNB1	-1.04672	1		ITGB4	-1.35543	1		RCHY1	-1.22581	1		COL25A1	-1.87084	1		CNTN1	-3.10432	1		GCNT4	-1.2974	1		CLCN3	-1.2287	1		ITCH	1.84648	0.0200524		FZD4	44.8539
GSTT2	-43.6638	7.65399e-25										PRKAB2	2.2791	0.00482541		DIAPH1	-2.25144	0.000179597		ITGB5	-3.11422	5.27758e-05		RFWD2	-1.1171	1		COLQ	-9.54401	0.0764963		CNTN2	-1.56694	1		MAN1A1	7.72565	1.55176e-09		CLDN17	2.85113	1		KEAP1	-1.90675	0.0109822		FZD5	1.26377
GSTZ1	-2.05407	0.00575882										PRKAG1	-3.50545	1.37954e-07		DOCK1	1.82227	0.0202995		ITGB6	-749.688	3.48214e-20		RPRM	1	1		COPA	1.00251	1		CNTNAP1	12.3515	1.26472e-12		MAN1A2	-2.09846	0.00805322		CLINT1	-1.12384	1		KLHL13	-1.31842	1		FZD6	1.81184
MAOA	-4.22501	5.08686e-08										PRKAG2	-25.2771	1.80649e-20		EGF	-3.23453	1		ITGB7	-1.94302	0.344721		RRM2	112.425	1.11851e-18		CP	-1.87262	0.220288		CNTNAP2	-5.83268	0.00780446		MAN1B1	-1.55401	0.28965		CLN5	-2.15295	0.191934		KLHL9	-1.15619	1		FZD7	3.57336
MAOB	-9.04926	8.84284e-18										PRKAG3	-1.08713	1		EGFR	-29.1489	6.01823e-23		ITGB8	2.907	1		RRM2B	-1.81941	0.13686		CPA1	8.4554	0.00410964		CTLA4	1	1		MAN1C1	-83.0535	1.59289e-14		COG1	-1.42971	0.422593		MAP3K1	3.58563	9.50245e-07		FZD8	-8.71
MGST1	-12.6531	8.93812e-27										PRKCQ	6.65928	0.00490122		ELK1	-1.00225	1		LAMA1	-2.62106	1		SERPINB5	1	1		CPB2	-2.02206	0.488036		ESAM	-3.02533	0.459176		MAN2A1	-1.29492	1		COG2	1.39987	0.794697		MDM2	1.33029	1		FZD9	10.7347
MGST2	3.09837	8.68019e-06										PTPN11	-2.09425	0.014214		ERBB2	-1.22733	1		LAMA2	-5.10822	1		SERPINE1	-5.1208	0.00164588		CPN1	11.2642	9.48997e-14		GLG1	1.40897	0.417941		MAN2A2	-2.67708	0.000494835		COG3	1.45098	0.500936		MGRN1	-1.04929	1		GSK3B	-2.7728
MGST3	-5.21542	2.18781e-10										RELA	-1.67067	0.0561598		FIGF	8.69365	0.809761		LAMA3	-9.30621	7.98746e-12		SESN1	1.0118	1		CRISP1	1	1		HLA-A	1.61368	0.143364		MGAT1	-1.36894	0.551498		COG4	-1.74853	0.0894207		MID1	-6.8889	1.52469e-07		JUN	-2.05445
UGT1A1	-11.0984	2.15147e-06										RXRA	-3.66488	9.21462e-05		FLNA	-6.15218	3.11472e-14		LAMA4	-635.524	3.44383e-21		SESN2	-1.21823	1		CRISP2	1	1		HLA-B	-1.07335	1		MGAT2	-1.72397	0.141526		COG5	1.12049	1		NEDD4	-2.53086	0.000190194		LEF1	1
UGT1A10	-61.2447	7.90248e-11										RXRB	-1.05524	1		FLNB	-4.01638	2.35762e-07		LAMA5	1.75575	0.0989529		SESN3	-75.1073	3.83395e-12		CRLF1	7845.36	5.5299e-60		HLA-C	-1.80389	0.081652		MGAT3	-1.1159	1		COG6	1.12496	1		NEDD4L	1.18896	1		LRP5	1.69528
UGT1A3	-58.5715	4.29339e-12										RXRG	-4.07209	1		FLNC	-641.726	2.21033e-14		LAMB1	4.95642	6.02874e-06		SFN	-1.031	1		CSF3	8.29037	0.795906		HLA-DMA	-23.3266	0.0273028		MGAT4A	11.0999	2.73032e-17		COG7	1.50746	0.436525		NHLRC1	-54.8302	1.64966e-05		LRP6	-1.31882
UGT1A4	-282.743	2.48848e-31										SLC2A1	8.6023	5.59817e-09		FLT1	-7.35722	1		LAMB2	-2.32942	0.0197571		SHISA5	-2.88592	2.9624e-06		CTRL	1.0022	1		HLA-DOA	-3.16429	1		MGAT4B	-5.86282	0		COPA	1.00251	1		PARK2	-13.0877	0.00463546		MAP3K7	1.24518
UGT1A5	-195.567	2.13347e-14										SLC2A4	31.9752	1.50718e-20		FLT4	1.63393	1		LAMB3	-943.599	6.7299e-67		SIAH1	-1.30724	1		CXCL1	-44.2903	2.09183e-13		HLA-DOB	-3.16428	1		MGAT5	3.08115	1.57101e-06		COPB1	-1.13578	1		PIAS1	2.05019	0.011589		MAPK10	2.85097
UGT1A6	-287.767	6.52788e-29										SOCS3	3.90143	2.11103e-05		FN1	1.22896	1		LAMB4	-7.57295	1		STEAP3	-5.60821	3.0348e-16		CXCL2	-7.88488	1.94586e-05		HLA-DPA1	-2.56563	1		MGAT5B	-3.23383	1		COPB2	-1.16643	1		PIAS2	1.16752	1		MAPK8	3.60492
UGT1A7	-80.3808	5.14867e-10										STAT3	-1.58591	0.111596		FYN	-4.25278	0.0715992		LAMC1	1.10362	1		THBS1	-1.28535	1		CXCL3	-3.33769	1		HLA-DPB1	-12.0864	0.284283		MOGS	1.21978	1		COPE	1.17619	1		PIAS3	-1.34818	0.988218		MAPK9	1.31254
UGT1A8	-14.1102	5.13794e-12										STK11	-1.07605	1		GRB2	1.15138	1		LAMC2	-3417.95	4.79917e-54		TNFRSF10B	1.05899	1		CXCL9	1	1		HLA-DQA1	1	1		RFT1	-1.04949	1		COPG2	1.32794	1		PIAS4	-1.03682	1		MMP7	-1.11852
UGT1A9	-257.92	8.7409e-46										TNF	3.80097	1		GSK3B	-2.7728	1.39115e-05		LAMC3	512.151	3.67847e-27		TP53	1.39624	0.477275		CYTL1	2.84941	1		HLA-DQA2	2.90705	1		RPN1	1.13697	1		COPZ1	-1.15971	1		PML	-2.81866	2.16834e-05		MYC	3.95443
UGT2A3	1.95989	0.0617913										TNFRSF1A	-1.6546	0.0644477		HGF	-5.33202	1		RELN	393.78	9.70302e-81		TP53AIP1	-5.35331	1		DKK2	1	1		HLA-DQB1	-5.35355	1		RPN2	1.9472	0.00474504		CORO7	-1.48668	0.659958		PPIL2	-1.35464	0.803156		NFAT5	-1.05426
UGT2B10	1.94338	0.316329										TNFRSF1B	-849.943	2.78705e-38		HRAS	-2.39723	0.000717004		SDC1	-3.28813	0.000727735		TP53I3	-5.40235	5.62395e-09		DKK3	-1424.66	8.63943e-12		HLA-DRA	1	1		ST3GAL1	-1.19217	1		COX18	1.22407	1		PRPF19	-1.43601	0.401241		NFATC1	-1.97779
UGT2B11	-8.01278	0.114706										TRADD	-4.93536	3.91537e-10		IBSP	1	1		SDC2	2.78861	1.08371e-06		TP73	22.8542	7.00209e-06		DKKL1	1.76129	1		HLA-DRB1	-5.35355	1		ST3GAL2	-1.62537	0.245092		CSPG5	-3.38935	1		RBX1	1.42475	1		NFATC2	2.3127
UGT2B15	-493.819	1.21311e-30										TRAF2	-1.64156	0.369321		IGF1	-270.703	8.06602e-19		SDC3	-3.14297	0.000283314		TSC2	-2.35132	0.000341417		DLK1	994.356	5.27742e-60		HLA-DRB5	-2.59692	1		ST6GAL1	1.00039	1		CXCL14	-11.8398	0.463021		RCHY1	-1.22581	1		NFATC3	1.56252
UGT2B17	-81.3733	5.89378e-08														IGF1R	296.049	2.34077e-29		SDC4	1.224	1		ZMAT3	-3.0207	4.39937e-05		EBI3	5.29082	0.0446861		HLA-E	-1.55723	0.124711		ST6GALNAC1	2.51116	0.645209		DNM1L	-1.14667	1		RFWD2	-1.1171	1		NFATC4	-7.83218
UGT2B28	-2.52656	1														ILK	-2.73561	0.00120928		SPP1	12.2981	1.04896e-09						EDDM3A	1	1		HLA-F	-1.50258	0.545078		STT3A	1.8336	0.0161493		DOPEY1	-1.08748	1		RHOBTB2	-1.44171	0.70801		NKD1	123.081
UGT2B4	-280.328	7.83252e-70														ITGA1	-1.87526	0.0338941		SV2A	22.634	3.53775e-11						EDN1	-5.23495	0.000189391		HLA-G	1.82281	0.155581		STT3B	1.92741	0.0135503		DOPEY2	-2.17659	0.0189052		RNF7	-1.57518	0.330697		NKD2	11.674
UGT2B7	-18.9166	3.84061e-24														ITGA10	-1.24525	1		SV2B	1	1						EFNA5	-5.25877	1		ICAM1	1.7832	0.145094		TUSC3	-4.24152	0.0755166		DSE	-24.4658	2.89564e-07		SAE1	2.17139	0.00157705		NLK	1.2599
																ITGA11	-238.691	0.000327915		SV2C	1.51989	1						EGFL6	1	1		ICAM2	16.5174	1.77455e-12		WBSCR17	2.05735	1		DYNC2H1	-3.70569	0.269053		SIAH1	-1.30724	1		PLCB1	11.0606
																ITGA2	2.84839	0.309676		THBS1	-1.28535	1						ENDOU	1	1		ICAM3	-1.70884	0.174044						ENPP7	-1.8811	0.638607		SKP1	-1.2671	1		PLCB2	-9.32068
																ITGA2B	259.056	4.05793e-18		THBS2	2.05955	1						EPO	67.3168	3.98374e-06		ICOS	1	1						ENTPD4	-1.68275	0.0847969		SKP2	2.85612	0.0222692		PLCB3	1.03872
																ITGA3	-522.036	8.13735e-12		THBS3	-2.97436	0.00937914						EREG	-16.054	0.0700568		ICOSLG	-1.13756	1						EXT1	-3.97939	1.08051e-09		SMURF1	-2.58879	0.000170986		PLCB4	4.7429
																ITGA4	-11.78	0.497967		THBS4	1.53146	1						F2	1.102	1		ITGA4	-11.78	0.497967						EXT2	1.26838	1		SMURF2	1.43099	1		PORCN	-1.67377
																ITGA5	-542.449	3.68286e-38		TNC	-1404.05	2.34019e-18						FBLN1	430.557	1.66536e-70		ITGA6	1.33203	1						F2R	-1.35501	1		SOCS1	2.1352	1		PPARD	1.12366
																ITGA6	1.33203	1		TNN	-1.10968	1						FBN1	-3.04736	0.153588		ITGA8	-5.30565	1						F2RL1	-8.10926	0.00029044		SOCS3	3.90143	2.11103e-05		PPP2CA	-1.2829
																ITGA7	-1127.05	1.34144e-54		TNR	-3.23206	1						FCN3	1	1		ITGA9	-1.51439	1						FGD1	1.58063	0.878889		STUB1	-3.48332	0.00013467		PPP2CB	-2.9327
																ITGA8	-5.30565	1		TNXB	-2.4357	0.17831						FGA	-1.02837	1		ITGAL	-1.63997	1						FGD2	-1.12755	1		SYVN1	-2.04122	0.0286883		PPP2R1A	-2.65926
																ITGA9	-1.51439	1		VWF	-1.60785	1						FGB	-14.8427	0		ITGAM	-6.9618	0.243311						FGD4	-3.66973	9.93169e-06		TCEB1	-1.19429	1		PPP2R1B	-1.35824
																ITGAV	-4.29613	2.24303e-05										FGF10	1	1		ITGAV	-4.29613	2.24303e-05						FGD5	-318.195	7.17246e-11		TCEB2	-1.87882	0.170753		PPP2R5B	-4.93912
																ITGB1	-1.8722	0.174572										FGF12	-1.14618	1		ITGB1	-1.8722	0.174572						FGD6	-2.8436	0.122878		TRAF6	-1.69707	0.248115		PPP2R5C	1.2869
																ITGB4	-1.35543	1										FGF16	1	1		ITGB2	3.27157	0.0028314						FIS1	-4.55139	3.94471e-12		TRIM32	-1.47264	1		PPP2R5D	1.83861
																ITGB5	-3.11422	5.27758e-05										FGF17	23.9081	0.0213012		ITGB7	-1.94302	0.344721						FURIN	-7.76969	1.63623e-08		TRIM37	1.23373	1		PPP2R5E	-1.08574
																ITGB6	-749.688	3.48214e-20										FGF18	-7.39496	1		ITGB8	2.907	1						FUT1	3.50855	0.353368		TRIP12	-1.90396	0.0135429		PPP3CA	-2.42702
																ITGB7	-1.94302	0.344721										FGF2	-18.7953	3.83789e-12		JAM2	1	1						FUT10	-1.31862	1		UBA1	-2.57625	0.00012992		PPP3CB	2.22995
																ITGB8	2.907	1										FGF5	-5.33207	1		JAM3	3.00783	0.129873						FUT2	-1.39947	1		UBA2	4.62818	5.15115e-12		PPP3CC	-1.83397
																JUN	-2.05445	0.0300737										FGF9	-1.07526	1		L1CAM	27.8428	1.3971e-07						FUT4	-2.48917	1		UBA3	-1.14982	1		PPP3R1	2.27763
																KDR	-9.72355	0.787513										FGFBP1	-5.33206	1		MADCAM1	2.0092	1						FUT5	-1.28556	1		UBA6	1.49138	0.630574		PPP3R2	1
																LAMA1	-2.62106	1										FGG	2.0558	0.00993142		MAG	2.72345	1						FUT6	7.11709	6.554e-14		UBA7	-7.14861	1.9877e-07		PRICKLE1	-20.4675
																LAMA2	-5.10822	1										FGL1	2.40103	0.414189		MPZ	1.69365	0.407962						FUT7	1	1		UBE2A	-2.6923	0.00109387		PRICKLE2	-27.0665
																LAMA3	-9.30621	7.98746e-12										FGL2	1	1		MPZL1	-1.53437	0.329618						FUT9	1	1		UBE2B	1.22936	1		PRKACA	-1.51621
																LAMA4	-635.524	3.44383e-21										FIGF	8.69365	0.809761		NCAM1	-4.88178	0.547885						GALNT4	-1.12785	1		UBE2C	304.908	1.19006e-34		PRKACB	-4.84104
																LAMA5	1.75575	0.0989529										FJX1	-15.3089	1.85299e-11		NCAM2	-9.46066	0.760386						GBF1	-1.12177	1		UBE2D1	1.89437	0.624223		PRKACG	1
																LAMB1	4.95642	6.02874e-06										FKTN	1.0117	1		NEGR1	-7.03432	1						GGA1	-1.3261	0.907237		UBE2D2	2.37182	0.000939807		PRKCA	-1.06792
																LAMB2	-2.32942	0.0197571										FLT1	-7.35722	1		NEO1	1.24354	1						GGA2	2.43474	0.00558294		UBE2D3	-1.40649	0.444081		PRKCB	-3.10448
																LAMB3	-943.599	6.7299e-67										FSTL1	-1238.38	6.0722e-92		NFASC	-71.6206	6.19469e-33						GGA3	1.06178	1		UBE2D4	-3.49468	0.000439541		PRKCG	-1.14801
																LAMB4	-7.57295	1										FSTL3	-4.24526	3.01017e-09		NLGN1	1	1						GKAP1	2.40411	0.514484		UBE2E1	-1.51316	0.694234		PRKX	-5.79871
																LAMC1	1.10362	1										FXYD6	1	1		NLGN2	4.40224	3.3752e-07						GLA	-1.00877	1		UBE2E2	-8.51992	1.4799e-14		PSEN1	-2.37924
																LAMC2	-3417.95	4.79917e-54										GHRL	-1.0942	1		NLGN3	-2.17865	1						GLCE	1.50204	0.47153		UBE2E3	-1.85949	0.194146		RAC1	-1.48146
																LAMC3	512.151	3.67847e-27										GNLY	8.48819	0.780936		NLGN4X	1.52082	1						GLG1	1.40897	0.417941		UBE2G1	1.23652	1		RAC2	-12.2454
																MAP2K1	-2.11483	0.00571935										GPC1	-10.9373	1.47343e-20		NRCAM	3.00096	0.00251604						GNAS	-1.35409	0.658794		UBE2G2	-1.373	0.535164		RAC3	2.63525
																MAPK1	-1.36315	0.613622										GPX3	1.44742	0.585196		NRXN1	9.08946	0.105438						GOLGA1	-1.02541	1		UBE2H	-2.80842	5.9664e-05		RBX1	1.42475
																MAPK10	2.85097	1										GREM1	-4.47622	0.0054442		NRXN2	-3.37063	0.155605						GOLGA2	-1.42831	0.372769		UBE2I	1.21414	1		RHOA	-1.45601
																MAPK3	1.87344	0.0579382										GRP	1	1		NRXN3	-7.3949	1						GOLGA3	-2.20657	0.0757489		UBE2J1	-1.26266	1		ROCK1	-1.25215
																MAPK8	3.60492	1.82512e-07										HABP2	-23320.6	3.47295e-68		OCLN	-1.23544	1						GOLGA4	-1.0114	1		UBE2J2	1.00249	1		ROCK2	4.59526
																MAPK9	1.31254	0.88554										HBEGF	-1.0482	1		PDCD1	-1.57965	1						GOLGA5	-1.13953	1		UBE2K	1.22934	1		RUVBL1	1.98173
																MET	-3.00643	0.000669068										HDGF	-1.19789	1		PDCD1LG2	-2.64251	1						GOLGB1	-1.17963	1		UBE2L3	-2.06954	0.015502		SENP2	1.08603
																MYL10	-1.07525	1										HPX	-92.1314	5.44552e-10		PTPRC	2.89408	1						GOLIM4	-1.26939	1		UBE2L6	-2.94712	0.000170815		SFRP1	-4.12993
																MYL12A	-3.83805	9.59171e-08										HTRA1	-381.144	1.0677e-45		PTPRF	-1.51778	0.239023						GOLM1	-151.613	9.13653e-44		UBE2M	-1.13717	1		SFRP2	-3.23226
																MYL12B	-2.65306	0.00251028										HYAL1	-1.779	0.0424292		PTPRM	-2.89817	1.92535e-05						GOPC	1.66305	0.160861		UBE2N	1.79234	0.242062		SFRP4	-3.88816
																MYL2	-7.41633	1										IDE	1.67201	0.106959		PVR	-7.92585	2.28933e-15						GOSR1	1.21047	1		UBE2NL	2.90663	1		SFRP5	1.37579
																MYL5	-2.56192	0.0140517										IGFALS	-95.1213	1.55635e-05		PVRL1	-1.73193	0.258214						HERC1	-2.51071	0.000465341		UBE2O	2.42492	0.00142829		SIAH1	-1.30724
																MYL7	-23.0336	0.0307227										IGFBP1	27.2902	7.92078e-06		PVRL2	1.02934	1						HIP1	-1.3245	0.966058		UBE2Q1	-1.45449	0.45028		SKP1	-1.2671
																MYL9	-3.66072	1.44697e-06										IK	1.21883	1		PVRL3	-49.6014	6.72981e-11						HOOK3	1.16779	1		UBE2Q2	1.42282	1		SMAD2	1.06028
																MYLK	-13.2802	9.97493e-20										IL12A	2.50274	1		SDC1	-3.28813	0.000727735						HS3ST1	-1.88236	1		UBE2QL1	-5.6733	1		SMAD3	-1.26249
																MYLK2	-3.16424	1										IL12B	4.7429	1		SDC2	2.78861	1.08371e-06						HTT	-3.07542	5.50579e-07		UBE2R2	1.01091	1		SMAD4	-1.12797
																MYLK3	-1.57739	1										IL13RA2	-3.23405	1		SDC3	-3.14297	0.000283314						ICA1	-57.6267	1.42845e-17		UBE2S	4.81002	1.69172e-09		SOX17	-2.63377
																MYLPF	2.84923	1										IL15	-53.7689	2.87071e-05		SDC4	1.224	1						IGF2R	-1.4864	0.377075		UBE2U	1	1		TBL1X	1.25141
																PAK1	-17.7917	1.29207e-13										IL16	1.74125	1		SELE	-3.14056	1						IL15	-53.7689	2.87071e-05		UBE2W	1.13878	1		TBL1XR1	1.20915
																PAK2	1.79557	0.0336108										IL17A	1	1		SELL	-27.329	0.010584						ITM2C	1.25509	1		UBE2Z	-1.36752	0.919748		TBL1Y	7.09825
																PAK3	-5.67386	0.113073										IL17C	1	1		SELP	1	1						KCNA5	2.84911	1		UBE3A	-1.12413	1		TCF7	5.5874
																PAK4	1.31177	1										IL1A	-1.80859	1		SELPLG	-72.2769	1.1628e-09						KCNJ6	-5.332	1		UBE3B	-2.21838	0.000677088		TCF7L1	-21.1335
																PAK6	4.65538	1										IL1B	1	1		SIGLEC1	2.00158	1						KDELR2	1.64161	0.130868		UBE3C	-2.25805	0.000185028		TCF7L2	1.36194
																PAK7	-7.55131	1										IL1RN	3.80285	0.00139821		SPN	30.1392	0.00882888						KIAA0368	-1.26385	1		UBE4A	-1.3176	0.874279		TP53	1.39624
																PARVA	-8.51171	4.18603e-12										IL26	1	1		VCAM1	-1.10265	1						KIF1C	-3.8486	7.28061e-08		UBE4B	1.00137	1		VANGL1	-1.72691
																PARVB	-65.9609	2.79971e-30										IL27	1.50401	1		VCAN	-874.322	3.49882e-05						KIF20A	95.8945	1.91627e-29		UBOX5	2.62862	0.0104761		VANGL2	3.03272
																PARVG	-5.30565	1										IL3	1	1										LAPTM4A	-1.04693	1		UBR5	1.73627	0.0494986		WIF1	2.08442
																PDGFA	1.64118	0.503199										IL32	-5.29668	0										LARGE	-1.59819	0.230651		VHL	5.12175	5.14823e-09		WNT1	2.84896
																PDGFB	1.90488	0.363141										IL4	1	1										LDLRAP1	-2.08404	0.00614023		WWP1	1.22582	1		WNT10A	2.80594
																PDGFC	-5.19535	5.84333e-06										IL5	1	1										LMAN1	3.15228	1.23341e-07		WWP2	-1.86804	0.0143841		WNT10B	-2.04561
																PDGFD	6.69511	1										IL5RA	1	1										LMAN2L	1.23392	1		XIAP	-1.00463	1		WNT11	11.3734
																PDGFRA	-208.29	0.00153664										IL6	1	1										LPCAT1	-1.31992	1						WNT16	-7.41634
																PDGFRB	-2.76624	0.00207281										IL8	-9.62	0.00111579										MALL	-68.9544	4.81707e-08						WNT2	1
																PDPK1	1.16368	1										IL9R	2.89414	1										MAN1C1	-83.0535	1.59289e-14						WNT2B	-4.28254
																PGF	14.4182	2.92576e-12										INHA	45.1318	4.10923e-05										MAP4K2	1.78787	0.182626						WNT3	1.11098
																PIK3CA	1.30972	1										INHBA	-36.0621	0.00950816										MPHOSPH9	1.72363	0.159918						WNT3A	1
																PIK3CB	1.13043	1										INSL4	1	1										MYO6	-1.61391	0.145609						WNT4	-16.7707
																PIK3CD	2.90485	0.0464714										KAL1	-1.53234	1										NBEA	9.72015	7.80771e-06						WNT5A	-40.0629
																PIK3CG	1.52193	1										KDSR	-2.34086	0.0132232										NCSTN	-1.71635	0.0746243						WNT5B	-38.7157
																PIK3R1	-5.00413	6.68857e-07										KL	-10.6172	0.0365888										NECAB3	1.71685	0.0638051						WNT6	-1.09835
																PIK3R3	-1.41153	1										KLK5	-3.1045	1										NTSR1	-1.37114	1						WNT7A	-24.8778
																PIK3R5	-1.54903	1										KLK8	1	1										OCRL	1.70841	0.181271						WNT7B	1.08458
																PIP5K1C	-2.15339	0.00623048										LALBA	1	1										OPALIN	2.84923	1						WNT8A	1
																PPP1CA	1.10312	1										LBP	-1237.83	2.67057e-46										OPRM1	-1.81066	1						WNT8B	10.5239
																PPP1CB	1.26231	1										LCAT	-2.15144	0.0987504										OPTN	-4.89954	6.43718e-09						WNT9A	1.3924
																PPP1CC	5.75685	8.97623e-16										LECT2	-27.163	0.00420159										PAK4	1.31177	1						WNT9B	-1.44648
																PPP1R12A	1.3323	1										LEP	-1.12925	1										PARK2	-13.0877	0.00463546
																PRKCA	-1.06792	1										LGALS3BP	3.7211	6.32074e-05										PCSK2	2.89409	1
																PRKCB	-3.10448	1										LGALS7	-1.12804	1										PCSK5	-43.4511	4.92797e-19
																PRKCG	-1.14801	1										LGALS8	-2.73876	1.5309e-05										PCSK7	-5.58024	5.996e-14
																PTEN	1.16036	1										LIPE	-2.92876	0.463021										PI4KA	-1.78195	0.0430395
																PTK2	-1.11876	1										LOXL2	-12.0567	0.0184748										PICK1	-2.26017	0.0195378
																PXN	-5.04263	5.22695e-05										LYZ	6518.45	1.74018e-108										PKMYT1	13.0274	1.49802e-14
																RAC1	-1.48146	0.272818										MBL2	-1.10087	1										PKN3	5.35118	1.03671e-07
																RAC2	-12.2454	0.00753845										MEP1A	72.2991	1.22741e-13										PLD1	5.43805	1.25385e-09
																RAC3	2.63525	0.00116122										MEP1B	2.90695	1										PLIN3	-1.35028	1
																RAF1	-1.62349	0.122123										MFNG	69.013	1.01981e-27										PPT1	4.90901	4.02019e-09
																RAP1A	-1.95584	0.0881234										MMP10	-7.03406	1										PRNP	2.32678	0.0449721
																RAP1B	-1.81206	0.387885										MMP13	1	1										PSEN1	-2.37924	0.00942606
																RAPGEF1	-1.27052	0.958292										MMP2	-61.993	0.00337017										PSEN2	-3.6464	8.26375e-07
																RASGRF1	3.38473	0.359109										MMP20	1	1										PSENEN	-2.06621	0.0723556
																RELN	393.78	9.70302e-81										MMP3	-3.88229	0.984195										PTGDS	17.7841	3.45428e-07
																RHOA	-1.45601	0.287272										MMP7	-1.11852	1										QSOX1	-3.08004	0.145077
																ROCK1	-1.25215	1										MMP8	1	1										RAB11A	-1.87302	0.253368
																ROCK2	4.59526	4.2872e-07										MMP9	-4.80298	0.857789										RAB14	-1.42209	0.494994
																SHC1	-1.82251	0.165528										MSMB	3.26392	1										RAB1B	-1.77402	0.238143
																SHC2	-5.87326	3.53023e-12										MYOC	1	1										RAB30	-1.31786	1
																SHC3	-10.8096	0.000615845										NDP	1	1										RAB36	3.98201	0.189823
																SHC4	-1.76972	1										NOG	-3.23371	1										RAB6A	2.76404	0.00044517
																SOS1	1.7969	0.0436833										NPY	2.89414	1										RASSF9	1	1
																SOS2	-1.07656	1										NUCB1	-1.87304	0.0597965										RBFOX1	1	1
																SPP1	12.2981	1.04896e-09										NUCB2	1.26391	1										RER1	-1.40946	0.515007
																SRC	2.33232	0.000932006										ORM1	-2.92637	0.120748										RGS19	1.71377	0.383698
																THBS1	-1.28535	1										ORM2	1.06536	1										RHOT1	2.69343	0.000443698
																THBS2	2.05955	1										OSM	4.7429	1										RHOT2	-1.78993	0.0604125
																THBS3	-2.97436	0.00937914										PCSK1N	2.7072	0.221027										RNF144A	17.3465	2.40145e-18
																THBS4	1.53146	1										PCSK2	2.89409	1										RPGR	10.7214	5.34784e-07
																TLN1	-3.48286	3.00373e-08										PCSK5	-43.4511	4.92797e-19										SACM1L	1.0035	1
																TLN2	-1.15144	1										PCSK9	2.22323	0.158047										SCYL3	-1.0744	1
																TNC	-1404.05	2.34019e-18										PGC	4028.16	6.61511e-49										SEC14L1	-1.15396	1
																TNN	-1.10968	1										PLA2G3	12.1376	0.457949										SECTM1	9.03401	0.00683925
																TNR	-3.23206	1										PLA2R1	-9.58876	0.760386										SGMS1	-2.31571	0.00150894
																TNXB	-2.4357	0.17831										PLG	-643.458	9.93504e-12										SGMS2	-22.7511	2.44544e-08
																VASP	-2.0318	0.00513127										PRH2	10.4072	0.460657										SI	1	1
																VAV1	-8.97224	0.0543186										PRR4	-1.34318	1										SLC30A5	-1.05031	1
																VAV2	-1.05832	1										PRSS3	-167.167	7.03591e-26										SLC35A1	1.3685	0.901742
																VAV3	113.481	2.18586e-06										PRSS8	1.30504	1										SLC35A3	-1.2184	1
																VCL	-2.44691	0.000170598										PSAP	-1.58594	0.0805853										SLC35B2	-1.73215	0.0363585
																VEGFA	1.66053	0.293204										PTHLH	-35.5284	0.0514212										SLC35B4	-2.20525	0.00657401
																VEGFB	3.01686	0.0138513										PTN	-7.35737	1										SLC9A7	-6.18561	1.55176e-09
																VEGFC	1	1										PVR	-7.92585	2.28933e-15										SMPD4	1.59359	0.319288
																VWF	-1.60785	1										QSOX1	-3.08004	0.145077										SNX17	-1.27568	1
																XIAP	-1.00463	1										RBP4	-2.51161	0.0397777										SPG21	1.07543	1
																ZYX	-5.80307	1.60051e-14										REG3A	4.80865	1										SRGN	-5.68785	1
																												REN	2.15987	0.719434										STEAP2	1.40085	1
																												RS1	-5.25862	1										STIP1	2.37606	0.0211184
																												RTN3	1.00407	1										STS	-22.2205	8.88463e-17
																												SCG2	-3.14056	1										STX10	-1.42686	0.563106
																												SCGB1D1	1	1										STX5	1.34631	0.77441
																												SCGB1D2	-1.12794	1										SYNE1	-3.95033	1.33648e-09
																												SCRG1	1	1										SYNRG	-2.26229	0.00158244
																												SCUBE1	-3.94907	0.00862884										TAPBP	-3.05502	5.53097e-06
																												SDF2	-1.84178	0.0254483										TAS2R16	1	1
																												SECTM1	9.03401	0.00683925										TGOLN2	-1.38258	0.461083
																												SEMA3E	-19.584	0.0703147										TMED10	-1.00211	1
																												SEMA3F	21.061	4.41892e-20										TMEM43	-1.86809	0.0138436
																												SEMG1	4.75708	1										TRAPPC4	-1.06133	1
																												SEMG2	4.75321	1										TRIM23	-1.82334	0.22394
																												SERPINA1	-1.82909	0.140323										TSC2	-2.35132	0.000341417
																												SERPINA7	8.35413	5.96107e-09										TYR	1	1
																												SFN	-1.031	1										UNC13B	-3.00796	1.17035e-06
																												SFRP1	-4.12993	1										USO1	1.11655	1
																												SFRP4	-3.88816	0.570132										VAMP4	-2.34026	0.249828
																												SFRP5	1.37579	1										VAPB	-1.21346	1
																												SHH	-1.71166	0.423265										VPS45	-1.6454	0.254017
																												SLIT1	-16.4575	0.103786										YKT6	-1.39241	0.560549
																												SLIT3	6.59811	1										ZFYVE1	-7.85207	4.24923e-14
																												SMR3B	1	1
																												SOD1	-2.42493	0.00168587
																												SPN	30.1392	0.00882888
																												SRGN	-5.68785	1
																												SST	1	1
																												TAC1	-3.23225	1
																												TAC3	8.68646	0.810663
																												TCN2	-25.4436	8.8528e-13
																												TGFB1	-1.07227	1
																												TGFBI	-1.15159	1
																												TNFAIP2	-169.678	1.00338e-54
																												TPT1	1.63246	0.270911
																												UTP11L	1.6211	0.350756
																												UTS2	-1.08325	1
																												VEGFA	1.66053	0.293204
																												VWC2	1	1
																												WFDC12	1	1
																												WFDC2	-1.126	1
																												WNT2B	-4.28254	0.402966
																												WNT5A	-40.0629	0.000442056
																												YARS	1.61317	0.386391
[truncated: 7 more columns]

## Sheet: Table S3
Table S3 Expression profile of glycogenes from hepatic cells
	PHH#1	PHH#2	PHH#3	PHH#4	PHH (Ave)		HuH7#1	HuH7#2	HuH7#3	HuH7#4	HuH7 (Ave)		HepG2#1	HepG2#2	HepG2#3	HepG2#4	HepG2 (Ave)		HAK1B#1	HAK1B#2	HAK1B#3	HAK1B#4	HAK1B (Ave)		HLF #1	HLF #2	HLF #3	HLF #4	HLF (Ave)		PP5#1	PP5#2	PP5#3	PP5#4	PP5 (Ave)		HAK1A#1	HAK1A#2	HAK1A (Ave)		HEK293#1
FUT1	9790.5	8984.77	788.445	6006.71	6392.61		3410	3910.81	2137.49	4084.8	3385.77		4180.1	1563.71	22745.9	24756.4	13311.5		3515.28	2918.45	2889.48	4199.63	3380.71		4066.88	1692.15	0	8560.29	3579.83		2559.78	10849.6	3945.19	1389.79	4686.1	FUT1	2984.96	9013.7	5999.33		4201.8
FUT2	11387.2	8821.47	8821.47	4718.03	8437.04		8202.66	6429.93	6833.43	7462.22	7232.06		4309.33	6448.2	12737.8	5653.21	7287.13		4831.95	12034.7	4766.1	7421.95	7263.68		4776.09	5814.89	8559.75	4706.64	5964.34		6137.61	4459.59	1807.63	3808.36	4053.3	FUT2	2453.85	882.131	1667.99		4813
FUT3	1547.79	2637.9	2637.9	1763.55	2146.79		3204.71	2940.29	1464.31	0	1902.33		5106.07	7527.78	2744.15	8400.12	5944.53		2202.43	2998.97	2172.42	1954.26	2332.02		0	0	1463.1	1858.94	830.51		0	4078.58	2141.83	0	1555.1	FUT3	0	0	0		1439.24
FUT4	12130.6	14382.1	14382.1	8413.16	12327		9552.28	7668.62	5987.64	3814.19	6755.68		4391.07	3832.8	1769.92	2167.16	3040.23		13129.6	12263	14569.5	14285.1	13561.8		23598.4	23700.7	21805.3	25578.2	23670.7		69017	50907.6	82886.1	95382.4	74548.3	FUT4	10034	6312.41	8173.19		14712.9
FUT5	1608.51	0	0	3665.49	1318.5		0	0	0	0	0		2231.98	5009.68	5397.89	11015.7	5913.8		0	0	0	0	0		0	0	0	0	0		1366.8	0	0	2968.34	1083.79	FUT5	0	0	0		2991.42
FUT6	9174.23	10867.2	10867.2	13937.5	11211.5		1153.88	1103.71	5027.01	3842.71	2781.83		115986	149214	114026	99128.9	119589		6344.02	10295.6	2346.59	1693.17	5169.84		1572.75	3435.55	5492.08	3221.18	3430.39		3464.72	5874.1	3559.94	7524.46	5105.8	FUT6	0	1742.89	871.446		6635.1
FUT7	0	0	0	0	0		0	1367.82	2491.97	0	964.948		0	0	1473.23	0	368.307		12294.8	22966.6	5053.02	10491.7	12701.5		0	0	0	997.996	249.499		1119.11	1897.35	0	0	754.115	FUT7	1044	0	522		0
FUT9	249.53	0	0	852.946	275.619		282.459	259.154	0	0	135.403		346.248	518.104	0	0	216.088		1164.72	2417.43	574.424	1987.81	1536.1		3657.45	2522.98	1031.64	1890.86	2275.73		636.1	718.964	435.721	460.48	562.816	FUT9	989.009	639.967	814.488		928.123
FUT8	3366.74	3836.16	3836.16	1434.17	3118.31		4246.5	3492.18	5678.57	8138.93	5389.04		9369.91	10125.9	5874.94	5172	7635.7		14008.3	10176.2	17847.5	6394.27	12106.6		43988.9	12643.5	32570.5	6253.98	23864.2		55466.2	34588.5	16172.3	29076.1	33825.8	FUT8	181399	188577	184988		26511.5
FUT10	36941.9	33783.6	33783.6	22585.8	31773.7		26518.1	21522.8	31539.7	30951.2	27632.9		16253.4	26191.3	36284	33320.7	28012.4		18224.5	29678.7	17976.2	20815.4	21673.7		40314.8	30367.2	27938.6	27993.4	31653.5		29093.8	41537.4	69226.7	51544.9	47850.7	FUT10	26426.8	29270.7	27848.7		24297.2
FUT11	30910.8	21072.6	21072.6	12327	21345.8		61232.5	51364.9	39478.9	61474.1	53387.6		66482.5	67389.8	36306	23285.7	48366		4809.37	14973.1	8301.71	4924.85	8252.26		175267	97233.8	119809	89008.3	120329		26265.9	28945.3	35084	51338.3	35408.4	FUT11	139667	109666	124666		21557.3
POFUT1	143164	131861	131861	85378.3	123066		405485	397970	358489	404221	391542		283188	291561	235786	251992	265632		298575	296278	312270	356216	315834		497224	525623	372764	534576	482547		438977	504646	357429	356379	414358	POFUT1	240493	256238	248365		198269
POFUT2	236663	278365	278365	38368.5	207941		227647	196171	281713	287260	248198		158801	139572	114345	55166.1	116971		119283	96877.8	166288	176139	139647		45842.8	82384	65459.5	97428.2	72778.6		114240	85609.8	128050	207091	133748	POFUT2	156775	156729	156752		111583
HS3ST1	0	2773.49	2773.49	3708.4	2313.84		0	1690.11	1539.57	0	807.419		0	0	1820.36	0	455.089		0	0	1248.73	0	312.182		0	1828.21	0	0	457.053		0	0	0	0	0	HS3ST1	1289.99	0	644.995		6052.87
HS3ST2	1624.86	2769.26	2769.26	1851.37	2253.69		1839.29	0	0	0	459.822		0	1686.86	0	0	421.716		0	0	1246.82	2588.8	958.905		0	0	0	2462.53	615.633		0	2340.83	0	0	585.208	HS3ST2	0	0	0		0
HS3ST3A1	5023.92	10702.9	10702.9	1431.07	6965.18		4265.18	14348.6	7129.44	4541.52	7571.19		0	0	0	1720.28	430.069		31266.6	26769.3	79992.6	72039	52516.8		176342	56440.5	32454.2	70428.9	83916.4		0	0	0	0	0	HS3ST3A1	7964.9	1073.73	4519.32		40876.5
HS3ST3B1	15736.8	18774.3	18774.3	32275.1	21390.1		16032.2	13075	34242.6	39832.2	25795.5		48040.3	50645.8	93297.8	88372.4	70089.1		2448.47	6098.3	7245.32	13789.9	7395.51		58272.1	8839.67	27651.2	4769.95	24883.2		0	0	0	5808.13	1452.03	HS3ST3B1	3742.37	1345.34	2543.85		17559.9
HS3ST4	998.354	0	0	1137.53	533.97		0	0	944.507	0	236.127		1385.32	0	0	0	346.329		0	0	0	795.31	198.828		0	0	0	756.52	189.13		0	1438.26	0	0	359.566	HS3ST4	791.393	0	395.696		1856.68
HS3ST5	0	1986.12	1986.12	0	993.058		5276.55	9682.39	7717.49	6320.72	7249.29		6468.18	14517.9	31285.7	31922.9	21048.7		0	0	0	0	0		0	1309.2	1204.49	0	628.423		990.236	1678.85	0	0	667.271	HS3ST5	923.772	996.256	960.014		4334.51
NDST1	275172	326451	326451	250462	294634		155066	162951	210977	231830	190206		88411.9	82270.2	96218.2	92178.1	89769.6		73731	74072.7	132924	137679	104602		467565	506879	497622	483721	488947		275443	242672	125861	119050	190756	NDST1	245591	234562	240077		160338
NDST2	46297.6	76184.4	76184.4	62756.2	65355.6		30721.5	29015.7	36248.7	36079.4	33016.3		63135	91985.1	73218.7	76532.1	76217.7		42226.7	38666.2	50839	66132.6	49466.1		81284.2	92366.8	86629.8	85892.4	86543.3		24418.2	26449.2	22301.6	14730.5	21974.9	NDST2	58846.5	63463.9	61155.2		80163.5
NDST3	1072.88	0	0	1833.67	726.638		1821.7	2785.66	4060.07	969.863	2409.32		1488.73	1670.73	600.067	1469.49	1307.26		4173.21	2078.8	2058.17	854.681	2291.21		3310.65	6026.57	3881.21	4064.98	4320.86		1823.32	1545.63	1873.43	2969.83	2053.05	NDST3	3401.89	4127.42	3764.65		2992.93
NDST4	0	0	0	1084.7	271.174		0	0	0	0	0		0	0	0	0	0		0	0	0	758.374	189.593		6609.61	5347.49	0	4328.31	4071.35		808.933	0	0	1756.79	641.431	NDST4	0	813.851	406.925		23901.1
HS2ST1	44399.8	31395.3	31395.3	10225.5	29354		207452	194260	126462	159692	171966		273964	287842	355058	365524	320597		123464	105247	64515.1	58322.5	87887.2		55385.7	48288.3	25874.7	46172	43930.2		34115.6	48313.1	81653.2	108084	68041.6	HS2ST1	91733.2	95296.8	93515		103654
CHST3	88443.9	104656	104656	7832.11	76396.8		63804.1	76149.2	85841.3	72080.5	74468.8		42604	44244.3	94833.1	84734.3	66603.9		0	1775.83	1406.56	730.117	978.127		80602.2	65897.4	78152.3	75354	75001.5		133174	165046	63215.4	42283.3	100930	CHST3	147120	142994	145057		34941.9
CHST7	38427.6	37424.2	37424.2	4691.2	29491.8		10874.7	11402.8	9088.76	12406.3	10943.1		34278.6	31345.3	21492.7	24436.8	27888.3		8541.28	5318.34	5265.55	5466.48	6147.91		357852	137222	85110.7	199675	194965		11661.8	21748.7	38343.4	15195.9	21737.4	CHST7	92472.4	130233	111353		33180.4
CHST1	3240.67	2761.54	2761.54	5538.64	3575.6		0	0	3832.35	1464.75	1324.27		1124.19	1682.16	2718.77	1109.66	1658.7		2521.05	10988.4	8081.76	1936.19	5881.84		2499.98	4550.85	2512.13	3683.51	3311.62		1376.85	4668.62	0	1495.07	1885.13	CHST1	642.217	1385.22	1013.72		3766.75
CHST2	54655.4	74782	74782	4385.53	52151.2		0	0	728.276	0	182.069		0	0	0	0	0		1197.71	0	1181.39	613.235	748.084		3563.1	0	1591.3	1166.65	1580.26		2616.47	2217.99	0	1420.57	1563.76	CHST2	0	0	0		12168.8
CHST5	0	0	0	2242.15	560.538		2227.52	0	930.848	5336.64	2123.75		1365.28	2042.92	0	1347.64	1188.96		1530.86	3812.84	9059.99	4702.85	4776.64		0	1105.37	1016.96	1491.16	903.372		3344.26	2834.93	1718.08	3631.42	2882.17	CHST5	0	1682.29	841.146		5489.49
CHST6	6037.83	1583.12	1583.12	3175.16	3094.81		21555.3	15917.9	13621.3	20152.9	17811.9		3866.82	3375.2	7273.5	8269.82	5696.33		8671.54	11698.8	9266.15	9989.72	9906.55		9673.93	10435.6	12961.3	8798.6	10467.3		12629	11374.7	9732.04	17141.8	12719.4	CHST6	2945.34	4764.66	3855		19434.5
HS6ST1	34670.3	46721.3	46721.3	128616	64182.2		50197.8	36007.4	45005.1	43731.9	43735.5		463185	447823	537542	472659	480302		68996.8	73425.6	100229	94418.7	84267.5		69664	51631.1	46668.5	49489.1	54363.2		98658.1	132418	71803.3	65468.1	92086.9	HS6ST1	5113.12	4135.74	4624.43		159695
HS6ST2	0	1223.05	1223.05	817.661	815.94		65798.2	75478.6	100480	78331.3	80022		0	0	802.738	982.905	446.411		1116.54	0	0	0	279.135		0	785.061	741.726	0	381.697		593.795	1006.72	3660.68	1324.29	1646.37	HS6ST2	568.858	613.493	591.175		94088.8
HS6ST3	0	697.99	697.99	0	348.995		927.181	0	0	0	231.795		568.286	425.173	0	0	248.365		0	793.529	0	652.505	361.508		0	459.568	422.813	0	220.595		696.006	589.326	714.31	754.9	688.635	HS6ST3	648.543	350.119	499.331		3808.24
CHST4	5963.13	7441.83	7441.83	1658.4	5626.3		0	0	0	0	0		0	0	0	0	0		2264.59	2820.15	2233.73	2375.18	2423.41		4600.19	3349.59	4622.56	3308.78	3970.28		2473.56	2147.67	5083.08	5371.92	3769.06	CHST4	29998	21153.1	25575.5		2706.85
CHST10	17814.6	22771.2	22771.2	6343.14	17425		44112.1	37003.4	52668.1	58377.2	48040.2		60254.1	63574.6	64764.6	86925.5	68879.7		0	2157.34	854.369	886.97	974.669		24050.1	28769.5	29921.1	21092.7	25958.4		61496.7	89825.4	56382	41093.7	62199.4	CHST10	69725.5	62822.4	66273.9		162547
CHST11	5558.36	4736.57	4736.57	1263.35	4073.72		9413.27	6927.29	13146.4	11054.2	10135.3		0	0	621.763	0	155.441		48303.8	60154.1	110894	117782	84283.7		5132.15	4371.13	4021.54	2520.6	4011.35		41563.4	43128.5	7764.66	9231.62	25422	CHST11	87240.8	74883.6	81062.2		32992.8
CHST12	10367.8	22866.7	22866.7	5095.8	15299.3		10191.6	10767.7	36669.8	26777.9	21101.7		37479.6	43334.7	20011.2	26544.4	31842.5		25682	20352.5	32959.1	34440.1	28358.4		50274	53593.5	24653.7	33670.2	40547.8		65029.4	47559.2	31035.3	49198.2	48205.5	CHST12	17611.1	44899.3	31255.2		51627.6
CHST13	69593.4	115567	115567	185021	121437		137355	161234	157003	148405	150999		299608	285291	241527	200416	256711		2776.39	0	8215.67	5686.11	4169.54		6882.96	10023.6	1844.38	5408.78	6039.92		27293.4	28278.1	28043.4	13172	24196.7	CHST13	0	0	0		3318.61
UST	2182.25	8678.19	8678.19	2486.46	5506.27		2470.23	5288.31	2064.55	3945.42	3442.13		1009.37	755.175	2441.08	5977.92	2545.89		7922.44	9866.04	3349.06	6953.72	7022.82		33108.3	28602.2	53381.3	27560.7	35663.1		3090.55	3143.83	5080.76	1342.37	3164.38	UST	53625.8	47883.7	50754.8		158279
D4ST1	52019.1	39402.8	39402.8	26342.5	39291.8		11449.6	7503.52	23239.7	28737	17732.4		84212.1	105008	42025.3	45520.1	69191.3		112411	95191.9	115314	124318	111809		259727	188307	165779	182857	199168		298365	287272	158959	162659	226814	D4ST1	185559	149472	167515		194828
GAL3ST1	33923.4	51730	51730	71201.8	52146.3		44463.3	25960.3	25337.2	25824	30396.2		96621.9	118629	67905.1	48909.3	83016.2		2777.94	24216.1	105493	99562.5	58012.5		45452.9	16046.6	1845.41	1352.95	16174.5		101649	92598.2	90412.6	92255.5	94228.8	GAL3ST1	5661.26	1526.37	3593.82		28223.9
GAL3ST2	0	3761.15	3761.15	2514.49	2509.2		2498.08	2291.97	2087.82	0	1719.47		15311.2	13746.4	0	6045.31	8775.71		0	0	1693.41	1758.02	862.858		0	2479.26	4561.95	1672.28	2178.37		5625.69	0	3853.53	8145	4406.05	GAL3ST2	0	0	0		2052.09
GAL3ST3	0	1634.15	1634.15	2185.01	1363.33		0	0	907.124	6934.16	1960.32		0	0	0	0	0		0	0	0	0	0		739.686	1077.19	991.044	0	701.981		0	0	0	1769.43	442.358	GAL3ST3	3800.35	2459.12	3129.73		3566.38
GAL3ST4	4994.5	14896.3	14896.3	9958.8	11186.5		0	2593.56	11812.8	20317.1	8680.88		8662.97	5185.08	8380.32	6840.8	7267.29		7770.86	4838.63	7664.97	4973.41	6311.97		3852.95	7013.75	1290.56	4730.83	4222.02		6365.97	1798.81	2180.3	4608.4	3738.37	GAL3ST4	3959.13	6404.67	5181.9		25543.3
CHST8	4261.74	2183.45	2183.45	1459.74	2522.1		1450.21	2838.51	1212.04	0	1375.19		1777.71	1330.03	1589.07	0	1174.2		1993.31	0	0	0	498.327		0	0	0	0	0		0	1968.7	0	2521.82	1122.63	CHST8	0	0	0		17172.4
CHST9	85553.2	45415.9	45415.9	51136.8	56880.4		96843.3	117985	127379	74781.1	104247		42814.8	43680.9	4706.58	9767.67	25242.5		11095.7	21739.9	21524.1	6817.25	15294.2		59507.4	28361.4	15945.8	25506.7	32330.3		30985.7	30307.6	64753.7	44744.8	42698	CHST9	157871	149875	153873		3912.46
GALNAC4S-6ST	15281.1	20381.9	20381.9	9063.43	16277.1		8003.79	5476.91	9978.17	20420.3	10969.8		104176	104152	64888.9	62789.9	84001.7		19486.8	24229.7	15078.9	15348.8	18536.1		9225.71	9929.35	14771.5	15567.6	12373.6		10642.5	10446.2	1559.71	2452.13	6275.14	GALNAC4S-6ST	526.663	0	263.332		21453.6
ST3GAL1	127524	100852	100852	116032	111315		72176.2	118626	51404.3	56378.5	74646.3		105662	80957.9	123150	132663	110608		67802.8	52439.6	71060.1	48553.7	59964		7289.75	7214.77	7586.01	11814.9	8476.36		69771.9	52206.9	37646.9	46211	51459.2	ST3GAL1	2545.38	2745.1	2645.24		19621.3
ST3GAL2	140844	178806	178806	120358	154703		125267	121648	197152	164996	152265		107689	118616	109320	87596.5	105805		232553	236696	380469	457383	326775		343142	280130	176769	295132	273793		234474	210151	149319	103434	174344	ST3GAL2	136710	137608	137159		153685
ST3GAL3	1393.95	3209.6	3209.6	2967.02	2695.04		2131.75	3013.66	3628.86	4707.94	3370.55		1897.04	2838.61	7200.81	1950.06	3471.63		2260.47	0	2469.8	3082.13	1953.1		2482.99	2115.69	11643.6	1604.72	4461.76		3319.06	3826.21	4972.18	2522.9	3660.09	ST3GAL3	5102.83	2480.69	3791.76		4489.39
ST3GAL4	63861.1	34509.9	34509.9	79862.4	53185.8		6287.87	10747.8	11788.6	8448.16	9318.1		34581	27489.4	36324.4	32000.7	32598.9		34886.1	45269.4	76492.9	78170.9	58704.8		85312.5	169735	120743	169962	136438		161471	130147	122391	120949	133740	ST3GAL4	30867.4	57257.8	44062.6		72171.7
ST3GAL5	33351.3	27283.6	27283.6	16107.4	26006.5		128359	98371	132405	122681	120454		13731.3	11740.9	4476.85	10963.3	10228.1		147370	164347	145362	146658	150934		135847	58450.2	70135.4	60654.2	81271.6		95221.3	84563	67554.9	76317.4	80914.1	ST3GAL5	31725	25090.5	28407.8		52581.3
ST3GAL6	15993.3	10683.1	10683.1	5359.66	10679.8		71968.6	96720.8	28803.9	17808.7	53825.5		7858.04	14874.3	5172.07	9811.98	9429.09		11146	7371.65	2748.53	3030.79	6074.24		2072.4	2077.76	955.793	2035.68	1785.41		799.414	2719.46	4690.92	4957.48	3291.82	ST3GAL6	56077.2	74256.9	65167		16653.4
ST6GAL1	212934	115469	115469	166269	152535		284015	308522	237868	141897	243075		175627	335592	317190	300718	282282		14048.4	14803.3	18281.7	8896.55	14007.5		4286.45	910.17	1674.76	1227.84	2024.8		15816.1	25742.1	18200.8	20609	20092	ST6GAL1	590.182	593.772	591.977		23896.3
ST6GAL2	465.395	0	0	2200.18	666.394		532.233	1450.03	1761.17	1682.83	1356.57		1304.86	1464.38	520.594	1274.87	1141.18		2172.3	3741.47	1071.35	1123.68	2027.2		0	1045.68	971.955	1068.87	771.627		790.921	2032.1	812.656	858.835	1123.63	ST6GAL2	0	0	0		1748.84
ST6GALNAC1	8778.07	2137.22	2137.22	2857.65	3977.54		9936.47	14326.1	10677.4	15870.4	12702.6		6960.27	14320.5	5610.98	22328.5	12305.1		9755.48	9719.01	1924.51	5993.83	6848.21		0	0	1296.13	0	324.033		6393.43	1806.57	2189.71	2314.14	3175.96	ST6GALNAC1	0	1072.05	536.025		26819.6
ST6GALNAC2	0	5178.06	5178.06	12116.2	5618.07		1719.58	0	0	5492.97	1803.14		0	0	6797.15	2080.68	2219.46		0	0	1165.68	0	291.419		1171.9	1706.62	4710.4	0	1897.23		3872.5	4376.97	2652.62	0	2725.52	ST6GALNAC2	0	2597.36	1298.68		26838.9
ST6GALNAC3	0	4654.06	4654.06	1117.98	2606.52		1110.68	1019.04	928.278	3547.93	1651.48		0	0	0	0	0		4248.76	0	0	2175.39	1606.04		12867.9	13227.8	9127.4	8922.25	11036.3		0	0	0	1810.7	452.674	ST6GALNAC3	0	838.823	419.412		30108.8
ST6GALNAC4	87532.4	149182	149182	93368.7	119816		90651	77368.9	37119.7	84178.2	72329.4		258608	351890	335409	227026	293233		170962	169602	187211	195838	180903		189647	159013	102022	173585	156067		175661	174397	182114	209976	185537	ST6GALNAC4	221447	170360	195904		52902.3
ST6GALNAC5	0	0	0	0	0		3534.88	3243.22	8863.06	2822.93	4616.02		0	0	0	0	0		2429.34	3025.33	4792.48	1243.84	2872.75		0	1754.12	6455.34	2366.34	2643.95		1326.76	0	0	2881.37	1052.03	ST6GALNAC5	4950.84	5339.31	5145.07		5807.56
ST6GALNAC6	316331	376711	376711	150807	305140		188777	181449	91408.8	105290	141731		235082	299547	228004	250172	253201		131796	174387	257968	257268	205355		238925	228988	157322	259765	221250		73103.7	57203.1	57779	80602.2	67172	ST6GALNAC6	118558	136913	127735		173535
ST8SIA1	2298.87	1119.42	1119.42	2245.15	1695.71		743.497	682.152	3417.67	3562.51	2101.46		911.405	0	3306.26	899.625	1279.32		47520	47087.9	40572.4	46568.1	45437.1		3546.88	4427.37	3394.4	4977.17	4086.45		3348.72	4258.07	5161.12	6666.49	4858.6	ST8SIA1	7028.9	9545.72	8287.31		4580.68
ST8SIA2	568.384	0	0	3885.71	1113.52		0	0	0	0	0		0	0	0	0	0		884.34	1101.29	1308.43	905.573	1049.91		876.947	638.543	587.475	0	525.741		1448.92	0	0	1048.89	624.452	ST8SIA2	0	0	0		12684.6
ST8SIA3	1259.69	536.725	536.725	1435.3	942.109		1069.45	327.069	0	0	349.129		0	0	0	431.34	107.835		489.984	610.19	241.653	501.749	460.894		971.775	1415.18	976.501	715.915	1019.84		535.199	453.689	549.907	1162.31	675.277	ST8SIA3	0	807.679	403.84		1757.03
ST8SIA4	1515.51	3443.86	3443.86	575.592	2244.7		1143.67	1049.31	1911.69	3653.31	1939.49		1401.95	524.447	5650.87	2767.66	2586.23		10217.8	9788.11	4264.02	8048.59	8079.63		7014.74	3405.16	3654.96	3445.21	4380.02		3434.07	2183.3	4410.55	4661.18	3672.28	ST8SIA4	2803.13	863.736	1833.43		9394.86
ST8SIA5	1217.25	0	0	4160.83	1344.52		1377.89	0	1151.6	0	632.373		5067.19	1263.7	0	3334.47	2416.34		0	0	0	0	0		0	0	0	922.396	230.599		2068.68	0	0	0	517.169	ST8SIA5	964.915	0	482.457		14714.6
ST8SIA6	0	0	0	5212.45	1303.11		0	0	2163.99	0	540.997		3173.94	0	0	0	793.486		0	0	0	1822.16	455.54		10587.3	2569.7	16549.3	6933.14	9159.87		0	0	0	4221.07	1055.27	ST8SIA6	7252.73	3910.91	5581.82		8507.79
A4GALT	37959.7	62107.2	62107.2	29411	47896.3		6875.05	1576.95	7182.47	2745.18	4594.91		29496.9	14187	25477.2	29115.6	24569.2		0	0	2330.24	0	582.561		162817	160346	103580	165684	148107		82574.2	61248.5	21210.9	25218.2	47562.9	A4GALT	0	0	0		25414.3
B3GALT1	0	0	0	0	0		8348.05	13786.7	5581.66	8000.03	8929.11		0	0	0	0	0		9179.51	22863	11318	11749.9	13777.6		4551.39	4971.09	1524.51	10059.1	5276.53		3759.97	6374.67	5151.07	0	3821.43	B3GALT1	10522.8	11348.5	10935.7		12343.8
B3GALT2	0	0	0	0	0		15303.2	14976.6	7673.99	0	9488.44		0	0	0	0	0		0	3492.6	0	0	873.15		0	0	0	0	0		1531.68	1298.41	0	0	707.524	B3GALT2	0	770.498	385.249		838.07
B3GALT4	9383	9594.9	9594.9	21382	12488.7		0	0	0	3392.81	848.204		0	0	2099.18	0	524.795		5839.55	7272.15	25919.9	25414	16111.4		2895.37	0	3879.26	1422.03	2049.16		59000.4	45959.5	32768.5	31167.5	42224	B3GALT4	0	0	0		20939.9
B3GALT5	0	1898.26	1898.26	1319.15	1278.92		1260.79	0	0	0	315.196		0	0	1360.59	0	340.148		5198.85	11783.7	8400.05	4436.4	7454.75		1786.28	10601.1	6095.78	6141.18	6156.08		983.783	1667.91	2059.67	2055.4	1691.69	B3GALT5	4588.76	4948.81	4768.79		3393.08
B3GALT6	46941.2	58538.2	58538.2	36526.3	50136		42767.9	38050.1	25995.8	28979.2	33948.2		130271	103408	80684.2	84679.7	99760.8		49877.6	62114	75554	87557.6	68775.8		126301	77173.8	87568.8	76346.5	91847.6		112852	97314.3	115953	122543	112166	B3GALT6	72605.2	76344.6	74474.9		114979
C1GALT1	23557.9	22693.4	22693.4	8169.28	19278.5		43478.3	49464.8	35369	36110.3	41105.6		76037.4	97827.3	98533.7	106620	94754.5		31872.5	17861.3	7859.54	13871.1	17866.1		41878	50054.8	38111.7	47345	44347.4		45257.8	66401.1	118937	121915	88127.6	C1GALT1	90529.7	84498.6	87514.1		39049.5
C1GALT1C1	135761	109436	109436	50168.7	101200		182751	236266	183980	179113	195527		114557	85707.8	30783.1	12564	60903		202665	206174	35194.3	29229.8	118316		93409.2	191679	94811.6	187678	141895		71710.6	95148.2	112124	148965	106987	C1GALT1C1	353393	346617	350005		155242
B4GALT1	659427	613017	613017	346712	558043		225051	235642	153632	152285	191653		187427	178041	312372	285821	240915		146402	138209	136837	135409	139214		330162	209715	211767	179981	232906		415899	441654	331262	334683	380875	B4GALT1	359713	373017	366365		103020
B4GALT2	130519	239312	239312	107002	179036		79277	67743	69269.2	66187.7	70619.2		293750	249518	197536	322494	265825		138615	163374	337100	353591	248170		348419	252132	240194	495723	334117		321739	213255	108396	170364	203438	B4GALT2	158979	148505	153742		214504
B4GALT3	187868	166857	166857	132655	163559		47923.4	64580	60079.6	69366.7	60487.4		262522	266459	253069	166712	237191		343763	167527	431462	561751	376126		217393	164982	157257	150381	172503		288921	211564	136302	112308	187274	B4GALT3	186678	225077	205877		244816
B4GALT4	60228.8	57292	57292	44658.3	54867.8		162168	269118	200094	200056	207859		68025	52348.2	78339.9	72901.1	67903.6		71916.2	84131.4	107479	75874.6	84850.3		52946	72881.3	170830	84910.5	95392		166627	171518	148680	214537	175340	B4GALT4	115472	62266.2	88869.1		41472.8
B4GALT5	97758.9	79283.9	79283.9	56845.7	78293.1		90054.1	112032	147978	145052	123779		137522	123187	156866	148672	141562		161542	148920	151581	143938	151495		403080	345383	441799	369882	390036		277278	325377	147158	162985	228200	B4GALT5	212171	220174	216172		128518
B4GALT6	5314.05	6792.57	6792.57	5297.98	6049.29		6767.23	15867.1	10054.9	6004.73	9673.49		0	1379.21	0	2729.43	1027.16		13435.6	7722.32	3058.26	2116.64	6583.2		71740.6	57461.1	47373.1	46308.3	55720.8		21448.7	22009.9	28997.5	23290.4	23936.6	B4GALT6	38965	32936.4	35950.7		94503.8
B4GALT7	258088	302599	302599	279467	285688		136749	167289	157584	148919	152635		200651	176724	169943	150423	174435		244920	223434	428388	417029	328443		334656	246762	208108	251052	260144		290852	221504	258892	195914	241790	B4GALT7	264075	242546	253310		239988
CGT	6620.55	3761.15	3761.15	5028.98	4792.96		13739.4	10313.8	10439.1	9974.73	11116.8		3062.23	3436.59	6171.5	3022.65	3923.24		6867.21	14965.9	5080.22	8790.12	8925.86		12733.2	14875.5	31933.6	15009.1	18637.9		17814.7	20665.2	17340.9	10181.3	16500.5	CGT	8746.83	13206.4	10976.6		29755.2
GBGT1	14766.3	16777.5	16777.5	1869.42	12547.7		9286.08	13631.8	0	2966.32	6471.06		2276.64	1703.31	0	0	994.987		0	0	1258.98	0	314.744		0	0	0	1243.27	310.818		1394.15	2363.65	0	0	939.452	GBGT1	0	0	0		36615.4
GALNT1	231611	189586	189586	101208	177998		463271	395734	426458	432251	429428		131318	127550	103076	98921.2	115216		213116	209103	109565	94567.8	156588		215818	253672	255693	264205	247347		146018	187763	200041	189961	180946	GALNT1	290203	296650	293426		250105
GALNT2	1.11129e+06	1.0807e+06	1.0807e+06	685758	989611		343885	347509	412135	414527	379514		321131	300511	215598	210012	261813		575230	615006	1.03362e+06	1.0645e+06	822089		1.95447e+06	1.68796e+06	2.25353e+06	1.78681e+06	1.92069e+06		1.20609e+06	1.08485e+06	644328	622764	889510	GALNT2	511169	526777	518973		351780
GALNT3	2924.75	6646.22	6646.22	1110.82	4332.01		17657.1	12150.2	5534.01	7050.43	10598		1352.8	1012.12	1090.55	2670.62	1531.52		84944.1	58558.5	35160.4	40385.3	54762.1		3008.36	17524.1	10076.6	19207.8	12454.2		4970.5	2809	5107.1	5397.31	4570.98	GALNT3	57188.2	56674.8	56931.5		120571
GALNT4	11825.9	6046.49	6046.49	3368.62	6821.88		18741.1	13510.2	10069.3	14966.5	14321.8		8204.83	7366.31	11244.3	6479.03	8323.61		7359.9	3437.06	1361.18	4239.35	4099.37		9122.97	5314.26	15890.1	17026.5	11838.4		34166.1	39184.7	62982.5	70926.2	51814.9	GALNT4	6562.06	10615.4	8588.74		8797.26
GALNT5	12255.7	1740.63	1740.63	0	3934.25		82082.3	81674.1	74399.5	83092	80312		0	0	0	0	0		0	1978.88	783.694	813.599	894.043		0	0	0	0	0		7810.56	7356.69	8916.9	7538.88	7905.76	GALNT5	3238.37	3492.46	3365.41		8547.19
GALNT6	7074.62	13263	13263	6448.67	10012.3		8008.22	11021.2	19409.8	21744	15045.8		3926.7	4406.75	2374.12	5813.93	4130.37		5503.65	5483.07	2171.46	3381.48	4134.91		3820.35	1589.58	2924.9	1608.27	2485.77		128647	92746.7	21000.9	14361	64188.8	GALNT6	4486.43	1814.42	3150.42		54601.4
GALNT7	28005	25120.5	25120.5	4198.55	20611.2		22524.2	22196.5	12550	11991.8	17315.6		0	765.095	824.384	3028.23	1154.43		59625.6	39982.6	28275.5	16438.5	36080.5		281991	281500	184338	282578	257602		86419.6	106171	144130	131920	117160	GALNT7	45567.4	34652	40109.7		191196
GALNT8	1497.76	10210.6	10210.6	0	5479.74		1695.42	1555.53	0	0	812.737		2078.3	0	1675.41	2051.44	1451.29		0	0	1149.3	0	287.324		0	0	1548.07	1134.96	670.757		1272.7	2157.73	0	0	857.607	GALNT8	2374.55	0	1187.27		1392.73
GALNT9	1193.18	0	0	1359.51	638.174		0	1239.2	2257.65	0	874.214		2544.25	0	0	0	636.063		0	3552.68	3662.31	950.514	2041.38		0	4021.39	1895.14	1808.31	1931.21		0	0	3201.7	0	800.424	GALNT9	0	0	0		3409.95
GALNT10	274428	265827	265827	94660.1	225185		148647	162546	205876	214160	182807		61730.7	45628.5	46766	52123.3	51562.1		34191.6	56080.6	102000	106746	74754.4		208396	189678	229908	185614	203399		259150	213119	136646	140454	187342	GALNT10	333530	321210	327370		68779.6
GALNT11	124070	89767.8	89767.8	125362	107242		116594	150736	101875	133318	125631		95824.8	83844.3	39278.9	46491.5	66359.9		101983	151949	93407.7	110026	114341		86682.9	127550	102832	125059	110531		82550.6	77566.2	77665.8	82079.1	79965.4	GALNT11	129896	118075	123985		349372
GALNT12	11619.6	3960.69	3960.69	2647.89	5547.23		24990.8	16894.9	7695.06	4201.57	13445.6		1612.34	0	0	1591.51	800.963		0	0	1783.25	0	445.812		0	0	0	0	0		14810.4	11717.8	14202.9	15010	13935.2	GALNT12	0	1986.72	993.359		29172.9
GALNT13	0	0	0	1284.28	321.07		38914.8	44483.7	18661.3	28529.8	32647.4		4692.11	0	0	0	1173.03		876.859	0	864.909	1795.83	884.398		12173.4	12029.7	7572.56	15374.1	11787.4		957.775	1623.81	1968.19	1040.02	1397.45	GALNT13	446.745	963.597	705.171		27250.7
GALNT14	4676.75	6500.88	6500.88	1270.4	4737.23		1316.26	1207.66	0	2102.31	1156.56		1622.37	1157.51	0	0	694.97		0	0	892.272	0	223.068		20745	9194.55	22960.7	7087.78	14997		1986.99	1606.26	4060.92	4692.69	3086.71	GALNT14	0	0	0		15369.8
GALNT15	7579.19	9394.36	9394.36	0	6591.98		1559.89	2862.36	1955.56	1245.71	1905.88		1912.16	1430.62	2312.22	0	1413.75		4288.12	8010.18	4758.4	2744.43	4950.28		2657.67	3096.26	4272.96	2088.46	3028.84		2927.39	2977.87	2406.27	3814.52	3031.51	GALNT15	1638.55	3534.23	2586.39		3203.48
B3GALNT1	4390.07	8978.42	8978.42	2213.55	6140.12		22859.3	19167.7	24397.2	20179.3	21650.9		0	911.518	982.153	2405.17	1074.71		1499.03	1866.79	713.714	767.514	1211.76		1486.5	1114.28	2007.98	2114.43	1680.8		7368.14	10002.3	20783.2	19443.3	14399.2	B3GALNT1	0	0	0		4516.21
B3GALNT2	22864.9	17192.1	17192.1	24519.9	20442.3		132456	133401	87799.3	76598.4	107564		21462.7	31417.2	72969.3	65398	47811.8		61733.4	49514.8	33542.3	30536.4	43831.7		47210	55152.1	45875.6	45354.1	48398		30857.9	51347.7	66934.7	47158.8	49074.8	B3GALNT2	87426.3	87962.1	87694.2		90673.7
B4GALNT1	2190.22	4489.21	4489.21	7486.64	4663.82		8944.93	8206.9	7252.33	14360	9691.05		24313.3	32814.7	38304	28498.9	30982.7		106555	84210.8	154622	145834	122806		110291	119847	102094	200597	133207		135413	59951	68840.9	89925.5	88532.5	B4GALNT1	2518.46	9506.25	6012.35		23268.5
B4GALNT2	1757.96	2996.1	2996.1	0	1937.54		1791.05	3677.81	4490.73	12804.8	5691.09		0	0	0	0	0		2754.87	0	1214.13	1410.51	1344.88		0	1974.95	1830.08	2664.25	1617.32		2688.97	4558.89	2762.87	2919.87	3232.65	B4GALNT2	0	1352.66	676.33		3292.88
B4GALNT3	7440.9	11096.4	11096.4	20135.7	12442.3		56854.2	50231.3	100314	116031	80857.5		14196.9	26071.3	34334.2	36944.4	27886.7		0	0	713.714	740.948	363.665		0	1044.92	0	704.809	437.433		0	2679.91	4872.39	0	1888.07	B4GALNT3	1474.6	0	737.298		100327
B4GALNT4	923.398	3147.5	3147.5	1052.12	2067.63		21950.3	26852.3	49794.9	55092.3	38422.5		144788	150506	110522	108768	128646		2873.4	0	1417.12	1471.2	1440.43		11397.5	21784.9	3817.65	18192.7	13798.2		18831.4	22614.8	4837.22	10224.2	14126.9	B4GALNT4	0	0	0		98743.7
GCNT3	69950.3	43793.9	43793.9	55303.1	53210.3		53326.2	47443.7	48620.2	41295.4	47671.4		21789.7	20748.4	36728.1	23463.3	25682.4		177689	141067	99683.5	93252.2	127923		84798	46509.3	70824.3	54087.8	64054.8		190447	217998	550898	550590	377483	GCNT3	61107.5	67122.7	64115.1		2654.89
GCNT1	1068.76	2916.47	2916.47	649.929	1887.91		2638.28	1109.98	1079.29	1031.28	1464.71		789.954	2960.89	638.067	731.922	1280.21		4503.34	1103.06	1332.59	1844.59	2195.9		7591.69	9818.99	8974.83	8773.11	8789.65		2475.59	1678.85	4043.27	4210.53	3102.06	GCNT1	917.752	456.839	687.295		6895.32
GCNT4	9306.54	9516.71	9516.71	7422.73	8940.67		31604	32862.6	32577	40382	34356.4		6456.89	5797	9369.33	5098.75	6680.49		4343.97	3606.44	0	741.379	2172.95		6461.49	2091.06	961.913	2820.88	3083.83		790.805	0	3250.15	3434.84	1868.95	GCNT4	4426.36	5569.29	4997.83		6057.72
IGnT3	52825.9	46816.3	46816.3	39324.1	46445.7		30297.2	26334.4	15326.2	17828	22446.4		80142.8	115533	54364.1	72353.9	80598.5		5479.4	1468.56	5945.2	2244.39	3784.39		44012.1	42729.5	41496.1	42698.4	42734		60448.9	77117.6	118071	96184.6	87955.4	IGnT3	124508	124643	124576		17028.7
OGT	61662.6	40648.7	40648.7	82189.2	56287.3		79677.2	98477.8	110069	86241.8	93616.6		97671.1	83944.9	161378	134653	119412		252521	252479	122754	108439	184048		137322	147044	115442	133565	133343		56845.3	58663.5	91420.5	125600	83132.3	OGT	207508	196936	202222		123331
B4GAT1	89296.2	112829	112829	121041	108999		1.35238e+06	1.4007e+06	1.13465e+06	1.13011e+06	1.25446e+06		1.16644e+06	1.2483e+06	368550	430180	803368		129353	83526.4	120502	156988	122592		567720	510241	268930	524993	467971		477506	414764	497350	599481	497275	B3GNT1	252629	209274	230951		528267
B3GNT2	66523.7	52778.8	52778.8	30057.6	50534.7		162290	156047	130212	153451	150500		93900	92876.8	143696	142957	118357		78519.7	71114.7	44005.5	42943.6	59145.9		73439.3	68292.4	78242	60839.1	70203.2		67248	90879.4	100139	110063	92082.3	B3GNT2	88191.7	87267.4	87729.6		85322
B3GNT3	99929	120218	120218	18753.3	89779.8		5323.11	2441.95	4448.91	8501.99	5178.99		97878.8	106183	77589.4	80511.5	90540.7		65849.5	56947.3	127198	104892	88721.7		0	0	3645.37	890.858	1134.06		21977.4	11855.6	10264.3	17356	15363.3	B3GNT3	30753.5	31156.4	30954.9		6559.13
B3GNT4	2057.74	3507.02	3507.02	2344.59	2854.09		0	0	0	0	0		8565.97	8545.04	0	2818.42	4982.36		3201.61	7974.09	4736.96	6556.96	5617.41		4762.26	9246.95	0	0	3502.3		10491.1	14822.3	0	3797.33	7277.69	B3GNT4	4893.5	5277.46	5085.48		13394
B3GNT5	13933.5	13192.7	13192.7	3527.96	10961.7		18400.9	16078.7	16843.6	15394.6	16679.4		1074.12	803.619	0	0	469.434		1204.38	0	1781.95	616.649	900.745		2388.62	869.63	4800.48	1173.15	2307.97		11181.9	16727.5	5406.69	7142.41	10114.6	B3GNT5	0	661.759	330.879		59023.2
B3GNT6	6369.97	4342.55	4342.55	4354.78	4852.46		7210.59	13231.3	7231.69	2303.33	7494.23		8838.99	7935.65	0	10469.7	6811.09		7928.76	7405.42	13686.2	11163.8	10046.1		3931.24	10018.8	7900.71	12550.1	8600.2		3247.66	1835.36	4449.21	0	2383.06	B3GNT6	6059.36	4356.53	5207.95		11846.5
B3GNT7	47425.8	28439.5	28439.5	27018.5	32830.8		28830.5	38309.4	33235.5	31757	33033.1		24373.4	23706	14736.3	14435	19312.7		24596.4	20420.3	31000.4	25886.6	25475.9		20325.6	12826.6	1815.51	19299.9	13566.9		50000.8	49344.6	52141.7	47001	49622	B3GNT7	84239.1	82589.9	83414.5		6533.31
B3GNT8	0	2877.46	2877.46	3847.41	2400.58		5733.45	1753.46	4791.85	0	3069.69		2342.75	14022.2	3777.19	2312.47	5613.65		5253.74	0	1295.54	1344.97	1973.56		0	0	0	0	0		2869.28	0	0	6231.32	2275.15	B3GNT8	1338.35	0	669.174		12559.5
POMGNT1	515725	615663	615663	463213	552566		203798	183364	302196	319203	252140		610857	532993	409283	408868	490500		583734	614411	610540	609779	604616		574374	867771	551055	761355	688639		611939	553882	466496	443705	519006	POMGNT1	469584	431954	450769		1.12437e+06
A4GNT	0	0	0	0	0		6131.65	0	1708.22	0	1959.97		0	0	0	0	0		0	3498.52	0	4315.15	1953.42		0	0	0	1368.23	342.057		0	0	0	0	0	A4GNT	0	0	0		1678.98
MGAT1	142629	125069	125069	107127	124973		284697	542768	1.00327e+06	954701	696359		106012	66791.6	109612	93949.2	94091.2		118580	188934	156589	189080	163296		238538	260878	120672	419944	260008		342534	445461	290880	168814	311922	MGAT1	136264	118596	127430		179198
MGAT2	169967	219754	219754	158936	192103		256087	295827	249517	256431	264466		156147	137512	140300	146101	145015		144079	158985	96243	96180.3	123872		170003	168560	88443.8	167878	148721		196221	206021	329540	337450	267308	MGAT2	246235	250525	248380		100278
MGAT3	641.213	1092.82	1092.82	4998.92	1956.44		1451.66	2603.73	6066.29	1159.29	2820.24		869.693	665.681	1434.53	0	742.476		0	1214.4	492.029	1021.61	682.009		0	704.124	1943.43	971.78	904.834		3195.46	1847.51	0	1183.29	1556.56	MGAT3	1524.86	548.17	1036.52		36716.7
MGAT4A	15260	5851.72	5851.72	6954.9	8479.58		143804	156900	69297.2	85527.1	113882		83111	72874.5	129731	136380	105524		3561.41	739.188	4683.84	2735.19	2929.91		3531.64	4285.9	4731.76	3758.14	4076.86		20098.6	18686.5	32641.9	42240.9	28417	MGAT4A	1209.65	1630.71	1420.18		38312.5
MGAT4B	3.6332e+06	5.31157e+06	5.31157e+06	4.87072e+06	4.78176e+06		583355	757341	1.0007e+06	1.03189e+06	843320		949291	1.05665e+06	884883	977608	967107		2.29722e+06	2.36901e+06	4.13539e+06	4.32603e+06	3.28191e+06		2.01264e+06	1.23608e+06	1.42352e+06	1.49274e+06	1.54124e+06		3.01389e+06	2.5391e+06	2.18221e+06	2.37992e+06	2.52878e+06	MGAT4B	928348	1.0056e+06	966973		736779
MGAT5	32122.2	32714.1	32714.1	21424.5	29743.7		67401.3	69570.1	73380	71532.2	70470.9		105453	109398	87201.2	94432.1	99120.9		77405.7	66034.6	40880.8	40880.4	56300.4		31730.9	49730	40894.1	47495	42462.5		70235.3	86909.4	76611.7	75181.9	77234.6	MGAT5	89742.3	93100	91421.1		128949
MGAT5B	0	1281.73	1281.73	856.891	855.086		0	816.386	0	0	204.097		1045.02	0	842.44	0	471.866		1171.76	1459.23	603.183	1198.2	1108.09		60336.9	15012.7	19460.3	18236.2	28261.5		20038.4	17359.4	3945.19	2779.58	11030.7	MGAT5B	32237.6	39861.5	36049.5		11905.1
MFNG	1537.37	0	0	5373.89	1727.82		3559.21	4898.32	2974.69	2779.5	3552.93		320960	277555	171373	166635	234131		4892.13	0	12677.9	14358.2	7982.05		1185.99	3454.27	4657.3	1164.97	2615.63		33183.4	30293.4	10490.9	11087	21263.7	MFNG	1190.62	1314.29	1252.46		1429.55
LFNG	25245.2	18288.3	18288.3	0	15455.4		17463.5	27675.5	11941.8	30428.2	21877.3		31138.1	30576.6	18826.3	42261.5	30700.6		17457.2	15593.6	15066.9	22345.4	17615.8		121321	81932.9	197148	93738.2	123535		19709	22225.6	14694.1	25881.8	20627.6	LFNG	34464.8	17536.4	26000.6		11502.8
RFNG	386596	503848	503848	422550	454210		49503.8	54503.2	86057.6	158133	87049.5		424784	490335	516591	452837	471137		97981.7	77956.8	167789	133779	119377		286090	206349	84978.8	263787	210301		205128	206649	210766	184004	201637	RFNG	263467	321527	292497		675050
HAS1	1511.21	5151.14	5151.14	1721.88	3383.84		5131.92	1569.5	1429.71	5464.42	3398.89		8387.85	4706.64	1690.45	8279.44	5766.1		0	2928.11	0	0	732.026		0	0	0	0	0		0	2177.11	5277.66	0	1863.69	HAS1	1197.94	1291.93	1244.93		1405.23
HAS2	0	0	0	1112.52	278.13		6631.54	3042.19	6466.2	5295.9	5358.96		1354.86	1013.66	0	1337.35	926.469		0	1891.87	0	777.825	667.424		3012.95	1096.93	0	2219.66	1582.39		1659.36	2813.29	3409.93	0	1970.65	HAS2	1547.99	7512.53	4530.26		8171.38
HAS3	9093.06	15251.6	15251.6	29767.2	17340.9		11829.1	24419.5	17301.3	6741.32	15072.8		14500.6	2712.21	5844.77	14313.1	9342.68		49892.2	70867.8	42345.5	38633.2	50434.7		70539.1	55765	60121.3	36731.3	55789.2		20604.4	24709.8	41057.1	38569	31235.1	HAS3	12614.1	10364.8	11489.5		15949.1
POMT1	49805.7	90799.5	90799.5	83385.9	78697.6		14834.9	20013.5	28955	21719.6	21380.7		11283.3	14998.9	12928.9	15642.2	13713.3		3527.33	3732.45	4190.14	2709.02	3539.73		60928.3	42942.4	46280.9	43791.6	48485.8		36829.6	32215.1	22884.3	22508.8	28609.4	POMT1	31303.6	47792.4	39548		78195.8
POMT2	72168.7	80507.4	80507.4	62793.2	73994.2		41588.9	42927.1	65793.4	73542.1	55962.9		24580.2	29287.9	24218.5	17972.2	24014.7		74517.1	102968	131397	134320	110800		73388.1	77391.5	71202.1	69104.5	72771.5		153310	141776	98523.5	118651	128065	POMT2	96213.3	98714.7	97464		81749.1
DPM1	235172	171773	171773	180957	189919		656873	656599	450755	342353	526645		661126	684877	905354	794810	761542		1.60616e+06	1.59187e+06	764013	761537	1.1809e+06		645575	699960	470358	624877	610192		394475	576395	837297	958147	691579	DPM1	1.29284e+06	1.29767e+06	1.29525e+06		286839
DPAGT1	230534	169834	169834	220305	197627		74077.9	71055.2	71761.9	83359.1	75063.5		160977	163671	166372	199638	172665		240665	253598	237386	238150	242450		442886	314130	462718	348255	391997		875825	715655	701216	727339	755009	DPAGT1	232261	209798	221029		118939
ALG1	86709.8	106346	106346	146811	111553		220155	211248	292866	316466	260184		181040	169942	123282	132083	151587		107172	157017	113795	102644	120157		138784	174797	150766	148606	153238		138408	162276	208011	174968	170916	ALG1	207489	244553	226021		132623
ALG2	64315.6	71152.6	71152.6	48693.6	63828.6		237568	192185	163325	228480	205390		51667.9	51541.6	78878.1	68000.1	62521.9		56518.6	50284.1	50009.6	40002.3	49203.6		46133.8	66015.4	29815.8	45337.6	46825.6		66273.4	94280.9	149741	183361	123414	ALG2	82151.2	95904.2	89027.7		43712.9
ALG3	111405	130959	130959	240206	153382		138276	90034.9	126751	156734	127949		68704.6	104947	152311	158239	121050		279259	159893	239042	197763	218989		141645	127474	150696	79728.9	124886		614427	491047	461110	298143	466182	ALG3	215869	182489	199179		107429
ALG5	255401	133249	133249	163319	171305		318606	327505	372301	372231	347661		126570	91989.8	134101	135642	122076		150029	227232	117988	134947	157549		190995	178597	339402	175761	221189		177161	101371	209334	245276	183286	ALG5	342935	349792	346364		317461
ALG6	11383.2	8083.51	8083.51	12970	10130.1		54762.8	28570.4	20641	22295.4	31567.4		11846.5	13787.2	16977.8	18189.7	15200.3		26566.4	42273.8	8006.89	10579.4	21856.6		26344.3	28773.6	29413.8	23721	27063.2		16121.1	17765.6	51348.7	50765.5	34000.2	ALG6	48876.9	49468.2	49172.5		69683.9
ALG8	64211.4	19604	19604	45871.4	37322.7		230030	217024	243036	187166	219314		204834	100945	141536	75384.2	130675		304245	178298	117686	106904	176783		84298.9	83995.9	108982	119123	99100		332320	289994	605912	378545	401693	ALG8	288740	314673	301707		139047
ALG9	9866.32	7647.2	7647.2	7718.02	8219.69		8817.11	12943.4	16212	8112.29	11521.2		11068.7	7246.1	10005.6	9991.45	9577.97		16214.1	13479.8	10360.1	10341.7	12598.9		4005.93	9917.42	11807.9	10230.8	8990.52		12355	11969.5	20022.8	20192.6	16135	ALG9	5351.22	3551.45	4451.33		18831.7
ALG10	3052.24	1733.98	1733.98	4636.97	2789.29		38005.3	19019.7	23100.9	23912.7	26009.7		12705.9	6337.41	4552.34	2787.03	6595.67		18995.7	25627.2	3903.51	8104.93	14157.8		15697.4	9143.98	16825.4	16190.2	14464.2		11238.8	11725.8	12436	9387.62	11197.1	ALG10	29034	28702.8	28868.4		28381.9
ALG12	159417	191785	191785	199957	185736		113732	111305	92519.4	116257	108453		98521.2	98744.1	119883	128441	111397		112554	93444.2	170642	178220	138715		181888	136955	119079	163437	150340		250434	200713	261995	299132	253068	ALG12	62654	76732.1	69693		250385
UGCGL1	33451.5	29848.9	29848.9	48233.7	35345.7		109038	79729.7	78979.8	80216	86990.7		62848.3	63924.1	115900	102988	86415		105936	129517	70331.1	54644.8	90107.1		48186	33120.6	30170.1	42026	38375.7		101876	126996	136600	210617	144022	UGCGL1	65001.7	67571.3	66286.5		76270.7
UGCGL2	17452.7	17626.5	17626.5	8838.08	15386		82682	87943.9	44642	40903.1	64042.7		52022.7	52342.9	81706.3	92076.3	69537.1		68388.9	67632.3	29760.4	21112.3	46723.5		22938.2	27595.1	14698.4	21062.2	21573.5		23069.1	47492.4	54178.4	54871.3	44902.8	UGCGL2	82496	78469.6	80482.8		76936.4
UGCG	203154	129839	129839	26708.6	122385		190162	160271	120123	109482	145010		18973.9	12167.7	32776.4	29430.7	23337.2		136767	132471	38972.2	38903.1	86778.5		470164	381848	298815	452950	400944		63075.1	87238.6	51164.6	28838.4	57579.2	UGCG	749455	619555	684505		52676.1
B3GAT3	220927	376527	376527	232194	301544		120729	181976	279282	272023	213503		192921	179927	264174	245208	220557		299288	276766	441353	443022	365107		520110	280292	137796	310288	312122		449901	482900	355844	449872	434629	B3GAT3	505758	517763	511761		348883
B3GAT2	3322.31	0	0	5678.18	2250.12		1880.37	1725.23	1571.56	0	1294.29		0	1724.54	0	4550.47	1568.75		0	3218.63	1274.67	5293.25	2446.64		1281.48	1866.2	5150.85	3776.31	3018.71		7057.68	2393.12	0	0	2362.7	B3GAT2	2633.59	1420.12	2026.85		9267.97
B3GAT1	6978.13	4626.4	4626.4	5963.17	5548.53		987.375	0	856.043	0	460.855		1255.57	0	0	1239.34	623.726		2815.67	3380.18	694.326	2084.6	2243.69		0	3919.74	935.238	685.663	1385.16		5382.13	5026.47	0	3219.34	3406.99	B3GAT1	0	0	0		10096.7
EXT1	478333	429406	429406	298948	409023		242315	269541	346793	351060	302427		99889	97350.5	145157	115463	114465		427380	418442	447722	462542	439021		419423	455440	526706	467257	467207		379894	358880	233208	260444	308106	EXT1	929538	978181	953860		185842
EXT2	223076	201092	201092	71420.6	174170		88692.9	59355.9	68774.7	86453.1	75819.2		145817	210535	156732	179284	173092		417357	394721	507160	467766	446751		191822	162587	201986	156799	178298		209920	201853	151304	156500	179894	EXT2	98645.8	111902	105274		157717
EXTL1	795.257	0	0	3624.47	1104.93		900.203	825.929	752.364	0	619.624		1103.5	1651.21	1779.16	2178.47	1678.09		1237.33	4622.63	0	1267.04	1781.75		1840.48	0	0	1205.24	761.429		1351.51	1145.68	1388.65	1467.56	1338.35	EXTL1	0	679.862	339.931		1478.97
EXTL2	9055.87	6582.01	6582.01	5500.45	6930.08		31505.1	35099.8	23798.4	19768.4	27542.9		16754.6	15669	5400.06	10579.3	12100.7		58989.5	32864.2	18374.4	11221.9	30362.5		24839.3	40351.9	15468.6	24376.1	26259		6563.3	8624.2	10542	16711.6	10610.3	EXTL2	26890.6	29714.4	28302.5		20584.1
EXTL3	115805	112413	112413	86053.4	106671		125958	135436	104796	118340	121132		32836.9	48612.3	36046	35171	38166.5		110458	93655.1	137929	123940	116495		128567	110302	70775.9	101489	102783		182260	173361	159134	155169	167481	EXTL3	140092	143337	141714		160121
CHSY1	23806.2	14319.9	14319.9	21540.3	18496.5		22984.8	33450.6	29146.3	26583.9	28041.4		61209.1	63240.2	102603	86311.4	78340.9		74079.3	77329.7	43519.5	55220.2	62537.2		101548	87313.5	144016	98686.8	107891		123753	114992	111260	104661	113666	CHSY1	81589.7	92181.7	86885.7		151701
CSGlcA-T	530001	652066	652066	250548	521171		241618	253471	295667	381540	293074		158710	164733	122537	137904	145971		216808	168553	349211	340720	268823		167149	230749	164008	211795	193425		147838	158974	144868	144182	148966	CSGlcA-T	471210	504052	487631		260647
CSGALNACT1	8222.49	5605.45	5605.45	1695.05	5282.11		5051.94	4184.8	10673.8	10199	7527.37		8945.91	9202.93	31551.2	37528.7	21807.2		12538.5	9559.07	13880.8	15065.5	12761		4351.8	17201.7	16913.9	22430.7	15224.5		354716	470196	155862	233484	303565	CSGALNACT1	1916.45	1377.89	1647.17		3058.34
CSGALNACT2	51576.2	27379.2	27379.2	21194.3	31882.2		15313.4	25465.5	18397.9	6114.6	16322.9		28157.6	32477.7	157948	121597	85045.2		72353.6	62253.6	24654.3	39739.6	49750.3		34569.8	52243.3	60299.9	51896.8	49752.5		22272.2	24361.5	36910.1	18723.6	25566.8	CSGALNACT2	62331.9	67222.8	64777.3		35379.8
CHPF	199526	381656	381656	418404	345311		123741	135576	162659	166936	147228		636196	855003	669575	622159	695733		158523	86367.9	236987	289994	192968		113804	35769.4	39805.9	57904.3	61821		668254	704851	765381	746201	721172	CHPF	275104	319373	297239		238825
CSS3	907.672	0	0	2068.41	744.02		7192.17	5656.07	15456.9	19692.4	11999.4		0	1884.61	1015.33	0	724.986		0	1758.69	1392.99	2892.28	1510.99		1400.43	1019.71	938.158	1375.61	1183.48		1542.55	0	0	0	385.638	CSS3	0	0	0		21100.4
XYLT1	1027.55	2918.76	2918.76	780.527	1911.4		0	0	0	0	0		0	0	766.281	0	191.57		1598.75	1327.31	262.826	2728.55	1479.36		0	1539.18	1770.1	259.547	892.206		582.092	986.881	0	632.075	550.262	XYLT1	271.511	1171.26	721.387		3184.95
XYLT2	85165.2	100839	100839	72522.7	89841.6		88285.7	72622	85660.5	92385	84738.3		134347	131226	153429	155940	143735		115769	93797.9	164409	150686	131165		275939	241712	169565	253386	235151		163017	138190	164366	138965	151135	XYLT2	153497	154045	153771		184227
LARGE	35775.6	22053.9	22053.9	31222.6	27776.5		22402.4	14229.7	27364.9	20957.1	21238.5		15012.2	20056.5	26797.3	26461	22081.7		3552.94	7374.28	4672.69	2462.42	4515.58		0	868.159	786.749	1153.6	702.126		133888	90175.8	101204	112374	109410	LARGE	0	0	0		63702.1
GYLTL1B	1259.44	0	0	4305.04	1391.12		14256.5	14388.2	15489.7	31878.3	19003.2		253403	264116	183147	193202	223467		0	0	2899.27	2006.6	1226.47		4857.92	4244.71	2603.49	3817.46	3880.9		25684.5	18144	10996	4648.33	14868.2	GYLTL1B	0	0	0		10540.1
SLC35C1	470014	453461	453461	466401	460835		23577.9	12227.1	44552.1	26197	26638.5		46495.4	33846.2	45586.2	49615.7	43885.9		112723	129848	215424	209215	166803		46808	42730.8	29953	63134.6	45656.6		298577	281807	183437	175477	234825	SLC35C1	120604	118454	119529		42947.4
SLC35A3	18445.2	19052.3	19052.3	7761.76	16077.9		34166.2	25390.4	29538.3	20626.7	27430.4		12409.5	11844.2	8753.37	17883.2	12722.6		18548.1	15398.9	5227.23	4007.41	10795.4		13367	9765.38	7510.35	10291.9	10233.7		6001.31	16104.7	13281.1	12571	11989.5	SLC35A3	23849.8	22293.4	23071.6		11113.9
SLC35B1	312763	307878	307878	325642	313540		253319	277222	232123	238859	250381		235701	209934	328746	369294	285919		369162	240312	310339	266336	296537		347356	242323	401298	281950	318232		311585	392313	484930	412974	400451	SLC35B1	324869	368799	346834		431229
SLC35A2	102562	66589.1	66589.1	63994.3	74933.6		301297	247272	346536	334486	307398		65437.6	46899.9	40973.7	62107.5	53854.7		98784	89671.5	203203	176279	141984		142809	89159.5	72890.6	150298	113789		205425	265605	302747	337976	277938	SLC35A2	98721.9	100205	99463.6		66985.4
SLC35D1	38520.9	31142.3	31142.3	68649.7	42363.8		106775	135920	74288.2	75001.4	97996		33578.6	35376.5	32041.1	37203.1	34549.8		17672.9	17224	12884.5	14163	15486.1		17525.1	17754.1	13271.6	15343.4	15973.6		27277	30593.2	63814.4	63795.2	46369.9	SLC35D1	25837.7	31242.6	28540.1		34441.8
SLC35A1	46682.2	39780.3	39780.3	18834.9	36269.4		158528	102160	164039	171813	149135		48424.1	51925.2	48489.1	31969.5	45202		70038	45225.3	11275.1	23906.6	37611.3		30867.8	39333.3	37910.8	46744.5	38714.1		45334	37044.6	151385	126144	89976.7	SLC35A1	157271	146806	152038		117823
SLC35B2	582393	640542	640542	527325	597701		198654	164521	271818	190934	206481		433158	393404	359611	329710	378971		645169	583778	829436	814072	718114		1.16693e+06	825267	619612	814380	856548		1.18243e+06	984446	1.15255e+06	1.28109e+06	1.15013e+06	SLC35B2	650020	670486	660253		830377
SLC35D2	249123	149267	149267	195148	185701		608059	697362	679440	665049	662478		294371	355615	542102	509158	425312		215001	162156	173241	156595	176748		97593	78714.5	88512.4	89964.2	88696		186880	285995	428213	398671	324940	SLC35D2	313190	312806	312998		43434.8
GALNT20	1609.32	0	0	1833.67	860.748		0	8356.97	18270.3	2909.59	7384.21		2233.1	0	0	0	558.275		0	0	0	0	0		1241.5	4133.99	1901.69	1219.49	2124.17		1563.41	2318.45	0	0	970.465	GALNT20	1275.71	0	637.854		0
TMEM241	11748.5	7281.1	7281.1	25555.6	12966.6		19343.8	34386.4	14146.2	13516.9	20348.3		22230.3	22176	25089.2	32183.1	25419.6		21602.8	33110.9	18030.2	19569	23078.2		53555.6	41995.8	33117.6	39657.2	42081.5		22688.8	32311.9	18649.8	11825.8	21369.1	TMEM241	33865.5	42914.2	38389.8		53629.8
GALNT18	181933	191640	191640	113724	169734		0	0	3585.84	0	896.461		0	0	0	0	0		0	0	2908.43	2012.94	1230.34		0	2838.75	2611.72	957.382	1601.96		80517.8	83726.2	61772.1	46630.2	68161.6	GALNT18	39059	58325.2	48692.1		55216.6
B3GALTL	29545.5	12911.4	12911.4	16400.5	17942.2		35159.5	40126.5	27235.2	21914.6	31109		9460.92	9437.81	8474.3	6225.76	8399.7		56577.6	64586.2	34879.1	41641.6	49421.1		23376.9	14468.5	21141.6	23536.7	20630.9		36692.9	41472.8	52914.1	43338.7	43604.6	B3GALTL	99087.2	121110	110099		66922.5
GXYLT1	19834.9	18372.1	18372.1	8843.45	16355.6		113282	111896	85008.6	66983.4	94292.5		14772.9	24315.6	15917.1	17717.7	18180.8		29153.4	24753.8	11249.7	13739.9	19724.2		21353.8	32940.4	13204.7	34851.3	25587.5		22797.2	19632	35693.2	33420.2	27885.6	GXYLT1	37470.5	27304.5	32387.5		109689
GXYLT2	4134.1	0	0	7065.61	2799.93		51476.2	17174.2	29333.5	29897.1	31970.3		37287.2	21459.3	57805.4	48129.9	41170.5		70754	72091.6	60273	57633	65187.9		35081.3	13933.2	21364.8	21928.8	23077		3512.87	5955.73	3609.41	3814.52	4223.13	GXYLT2	108144	127232	117688		38441.8
FCMD	6947.81	6660.66	6660.66	2968.63	5809.44		32527	30734	22721.9	25907.8	27972.7		7736.49	8014.42	7196.22	6542.38	7372.37		37751.8	27218.3	14699	11190.6	22714.9		8866.48	7173.4	9239.59	14515.6	9948.76		5830.92	6881.36	11982.3	14424.1	9779.67	FCMD	27332.4	19651.4	23491.9		16555.2
FKRP	19623.7	17518.7	17518.7	17035.6	17924.2		19796.9	14557.5	29608.2	26626.9	22647.4		10373.3	19402.4	20593	35837.2	21551.5		4361.74	16051.5	43023	49875.6	28328		58391.3	67187.7	56019.2	71518.5	63279.2		25811.1	58347	14465.7	13795.6	28104.8	FKRP	28148.3	29558.1	28853.2		86023.9
SLC35B3	48602	26798.8	26798.8	17916.2	30029		48543.3	63838	31104.6	51688.5	48793.6		11901.2	10623.2	7995.08	10498.1	10254.4		33391.2	36006.4	13162.7	12526.2	23771.6		14335.7	32118.4	26935.4	42245.1	28908.6		27937.3	18534.1	20846	13189.7	20126.8	SLC35B3	16997.1	15886.6	16441.9		47039.6
A(ABO)	0	0	0	2306.01	576.503		0	0	0	3659.09	914.772		0	0	0	2772.04	693.01		0	0	0	0	0		1561.3	2273.7	0	0	958.749		0	0	0	3734.85	933.711	A(ABO)	0	0	0		3763.89
ALG11	43129.3	18901.4	18901.4	14040.5	23743.1		96246.8	83186.4	39637.3	28962.5	62008.2		17098.9	19189.3	23433.1	32068.1	22947.4		19172.6	14325.7	9455.67	13743.1	14174.3		20913.6	9690.59	16557.5	4668.85	12957.6		11518	26628.7	19365.6	38658.2	24042.6	ALG11	36142.1	54779.9	45461		13750.2
ALG14	105885	72184.1	72184.1	93069.5	85830.7		113009	106827	117347	71104.7	102072		83957.9	62814.5	74450.4	58010.9	69808.4		80018.9	117235	102143	57840.2	89309.2		56011.8	64575.6	37522.8	48141.7	51563		64267	65375	116218	173068	104732	ALG14	115111	165524	140317		168787
DPM2	167978	216460	216460	133043	183485		227247	314873	339154	333326	303650		198976	204161	160404	168347	182972		570518	591406	941573	931808	758826		246527	329096	294307	344610	303635		541353	590232	257547	249500	409658	DPM2	881751	886140	883946		363827
DPM3	352747	444357	444357	358234	399923		104164	55749.2	58038.5	54336.1	68072.1		255377	238831	102935	65862	165751		572696	475463	1.32985e+06	983520	840382		272123	94764.6	47555.9	151083	141381		188966	353516	468661	566049	394298	DPM3	437669	491677	464673		342270
ALG13	3800	3900	6400	5200	4825		1700	6400	2200	4200	3625		0	4800	-	3100	2633.33		9973.86	17791.4	5871.61	9753.06	10847.5		4121.04	9456.05	13251.4	9277.37	9026.48		4551.44	9235.07	22387.3	17744.6	13479.6	ALG13	16091.5	12787.2	14439.3		12096
SLC35B4	34717.1	24786.8	24786.8	22985.7	26819.1		33987.9	31670.9	27074.6	21205.1	28484.6		14321.9	14611.6	15743.8	14779.3	14864.2		108762	96356	52199.7	46343.1	75915.1		18096	22663.6	18426.5	17064.3	19062.6		28702.9	33793.7	43418.3	49348.6	38815.9	SLC35B4	60618.7	52139.7	56379.2		120405
GALNT19	0	1549.15	1549.15	0	774.574		0	0	0	0	0		1261.28	943.647	0	2489.95	1173.72		0	1761.19	0	1448.2	802.347		0	1021.16	0	688.782	427.485		0	2618.97	0	0	654.741	GALNT19	720.532	777.068	748.8		1690.43
POGLUT1	14712.1	7671.6	7671.6	3944.25	8499.9		18612.9	19634.6	19589.2	10952.5	17197.3		32479.3	11215.4	18126.7	33292.6	23778.5		43421.8	21798.7	17270.2	15856.5	24586.8		15278.9	16528.1	8374.49	18419.1	14650.2		13236.7	23688.3	69168.2	39872	36491.3	POGLUT1	30184.7	76193.4	53189		18508.8
XXYLT1	31638.3	28886.4	28886.4	12874.6	25571.4		44766.8	69237.6	70553.7	85801	67589.8		152087	208804	136507	130002	156850		119548	122604	208092	211531	165444		114190	135827	110950	160971	130485		169945	185573	124303	114685	148626	XXYLT1	161226	160353	160789		177568
EOGT	29266.3	36752.7	36752.7	13162.9	28983.7		25282.2	32794.7	25501.9	34810.7	29597.4		22442.4	17590.2	24983.9	11603.6	19155		59914.4	65659.5	46096.4	30063	50433.3		37430.6	59701	69254.9	53108.2	54873.7		43192.6	43271.6	53793.4	51165.2	47855.7	EOGT	84250.1	80984.6	82617.4		25781.6
GALNT17	0	0	0	1278.42	319.605		1270.08	0	0	0	317.519		0	0	0	0	0		1745.72	0	0	2681.45	1106.79		2596.69	2521.01	1159.7	3400.89	2419.57		0	0	0	0	0	GALNT17	889.414	959.202	924.308		3129.97
GALNT16	742.104	0	0	845.556	396.915		18480.8	20038.9	21764.4	14692.1	18744.1		4228.56	1540.84	6817.66	10164.4	5687.86		0	0	569.447	2427.62	749.266		3134.5	833.706	4602.18	2309.21	2719.9		7768.38	4276.41	0	5623.62	4417.1	GALNT16	0	868.401	434.2		28292.5
PIGQ	66240.9	92865	92865	110778	90687.2		14819.7	20395.4	22707.5	19724.9	19411.9		20755.2	32166	32268.3	30730.5	28980		126336	84874.9	128713	150647	122643		144236	100505	73987.2	101687	105104		58102.7	64441.2	44774.6	30199.9	49379.6	PIGQ	77069.7	86770.4	81920.1		100341
PIGC	31207.5	21598	21598	28878.5	25820.5		74115.7	98710.5	43302.3	26330.2	60614.7		28869.1	32398.3	47252.3	63643.4	43040.8		158614	161246	123174	89175.1	133052		69014.1	99658.2	65491.4	67220.3	75346		100504	83922.8	129083	109134	105661	PIGC	133941	87151.9	110546		88379.3
PIGA	4889.49	1825.15	1825.15	1220.19	2440		103307	120302	61435	84086.7	92282.6		8523.66	8199.16	5889.68	10817.3	8357.46		50517.5	37406.5	8753.76	9786.85	26616.2		13539.3	9858.51	17233.1	23938.7	16142.4		17896	12642	39840.2	46962.3	29335.1	PIGA	36172.1	43511.5	39841.8		33455.6
PIGH	71110	102257	102257	68363.1	85996.6		85524.9	83084.2	50456	48211.4	66819.1		132591	106121	79544.2	79135.1	99347.9		89894.1	73196.5	35808.7	21242.9	55035.6		54857	47433.2	36749.2	52200.9	47810.1		71753.9	80034.1	190135	172234	128539	PIGH	98645.2	106385	102515		154976
PIGP	27840.9	20335.5	20335.5	3756.19	18067		18658.3	12392	9962.43	14381.5	13848.6		22872	41069.1	33188.7	63213.9	40085.9		87195.9	102018	43003.8	47270.9	69872.1		43233.5	33331.9	36997.7	48221.6	40446.2		56024.9	47492.4	110327	164256	94525.1	PIGP	26132.3	62002	44067.1		52112.4
PIGY	75462.6	64305.6	64305.6	59112.8	65796.7		64065.8	105314	75854.5	81007.2	81560.3		117801	107720	102878	87208.9	103902		135757	150784	77810.6	60115.1	106117		40022.7	68881.6	38998.6	33952.5	45463.8		36069.1	37370.5	78238.5	82684.4	58590.6	PIGY	151417	153218	152317		206126
PIGL	35744.2	70291.1	70291.1	37594.1	53480.1		71585.1	79956.7	41620	54681.8	61960.9		41968.1	54234.9	147632	90383.3	83554.6		102672	122532	173007	122660	130218		108177	154447	76731.3	127095	116612		79436.8	110911	91222.2	106554	97030.9	PIGL	124235	122230	123233		143177
PIGW	17016.7	4833.62	4833.62	8078.71	8690.67		41735.1	35346.1	52321.5	38456.9	41964.9		29515.6	23554.8	31725.1	40787.7	31395.8		70602.9	71438	40261	37278.7	54895.1		32818.4	89213.6	33710.9	110680	66605.7		54223.7	67416	91618.2	54954.4	67053.1	PIGW	121402	101833	111617		146366
PIGM	23675.9	30263.2	30263.2	20232.3	26108.7		26800.3	30736.3	34298.4	24077.8	28978.2		7186.54	22275	19035.4	23307.7	17951.2		59860.1	45874.1	57908.9	51277.6	53730.2		47373.6	34079.1	43589.2	36442.3	40371.1		45894.5	49030.8	41342	40960.6	44307	PIGM	55130.5	49968.6	52549.6		79118.3
PIGX	20955	28570.9	28570.9	14076.6	23043.4		68788.8	85964.5	62448	53040	67560.3		34892.6	58737.4	21096.3	38746.8	38368.3		91289.8	49870.2	40199	35055.7	54103.7		37988.9	27072.8	12995.3	46049.1	31026.5		58760.1	63395.8	91477.1	94741.7	77093.7	PIGX	53155	53743	53449		108144
PIGV	30233.1	31476.3	31476.3	39080.4	33066.5		17919.4	15699.6	11000.9	14310.3	14732.5		64068.1	54323.2	35415.9	50965.2	51193.1		22577.7	33795.7	28343.6	34679.7	29849.1		60043	51871	44995.6	37007.9	48479.4		40511.1	36109.1	62195.3	51123	47484.6	PIGV	80192.8	84497	82344.9		21625.3
PIGN	16338.3	13579.5	13579.5	9680.26	13294.4		34769.4	26894	38333.5	34813	33702.5		18426.8	13786.3	29709.3	31830.1	23438.1		23760.8	11578.7	8525.18	8850.49	13178.8		10587.3	6713.45	2745.13	7923.59	6992.38		15233.5	15064	45646.9	20502.3	24111.7	PIGN	26420.7	31287.3	28854		90547.2
PIGB	57435.6	36707.9	36707.9	44173.5	43756.3		22755.3	28334.1	25810.5	12980.1	22470		47818.7	52173.9	30517.7	27533.7	39511		46915.7	36168.1	29749.1	30884.2	35929.3		43200.4	35488.9	20777.7	35906.3	33843.3		50024.9	53783.5	75219	90092.5	67280	PIGB	106993	105568	106281		36050.2
PIGZ	28204.9	26037.8	26037.8	45527	31451.8		31926.9	52482.7	36690	31870.8	38242.6		166333	167146	78875.4	98187.9	127636		5485.44	4554.11	0	5617.15	3914.18		5439.58	5281.06	6073.38	4452.65	5311.67		33952.6	40632.9	55406.7	88917	54727.3	PIGZ	1863.16	2009.35	1936.26		13113.4
PIGO	53204.2	69340.6	69340.6	78450.7	67584		86795.2	70695.4	71800.8	74972.3	76065.9		98796.9	94223.4	70892.4	73943.7	84464.1		110779	103088	135686	163925	128369		135807	150308	107556	148222	135473		388932	380985	315598	271446	339240	PIGO	107918	116386	112152		111314
PIGF	24202.3	20624	20624	12542.2	19498.1		40496	42870.8	25759	32817.5	35485.8		83957.9	56533.1	84602.7	66298.2	72848		28242	35170.5	4642.85	10961.2	19754.1		31844	33987.1	28142.1	50047.5	36005.2		35989.5	39225	89805	66994	58003.4	PIGF	79138.5	69830.3	74484.4		63973.2
PIGG	105742	141838	141838	56192.2	111402		73148	79314.9	130607	145153	107056		50268	33791.4	37237.6	32184.9	38370.5		159953	121413	98420.4	108416	122051		168435	211191	200372	176579	189144		101500	88862.8	73515.5	81306.6	86296.3	PIGG	197912	179960	188936		85580.7
PIGK	41475.1	21205.8	21205.8	14177	24516		113458	95482.2	59511.1	49990.1	79610.5		58510.1	54539.8	57219.6	61541	57952.6		118306	100452	38190.6	32489.3	72359.4		47460	79987.3	31436.6	52904.6	52947.1		29956.2	43817	97770.1	104602	69036.2	PIGK	101919	104598	103259		76490.1
GAA1	262806	466025	466025	439643	408625		161641	145148	228511	269156	201114		181281	206597	91761.5	114437	148519		779975	806493	1.09807e+06	1.1315e+06	954008		557825	331085	307746	367211	390967		815808	601833	509303	543850	617698	GAA1	413039	477915	445477		333368
PIGS	81251	81568.3	81568.3	51995.6	74095.8		162528	180329	146366	167021	164061		383021	409047	328691	286602	351840		323836	360150	450096	477024	402776		443913	351366	363530	336523	373833		418978	344745	295416	320419	344890	PIGS	444676	396785	420731		447108
PIGT	192853	146080	146080	139026	156010		130982	147783	185570	143044	151845		299390	276517	151469	145280	218164		379687	605460	586876	877180	612301		579837	614789	321439	610779	531711		960948	1.33216e+06	584619	933827	952889	PIGT	304441	386716	345578		271196
PIGU	116884	80276.8	80276.8	97398.5	93708.9		152056	179370	150190	151394	158252		389735	333243	341503	329741	348556		222572	206191	240957	262659	233095		294730	205786	326366	203580	257616		499563	444843	478260	463585	471563	PIGU	262748	223709	243229		79487.3
POMGNT2	85072.6	100213	100213	149674	108793		120374	113041	93503.6	106308	108307		104159	98709.3	60176.5	70255.4	83325		138203	121202	139199	162450	140264		171792	148982	89223	119450	132362		248758	196454	122336	129288	174209	POMGNT2	72395.4	70589.2	71492.3		224523
POMK	1970.26	10707.1	10707.1	2386.05	6442.62		11852.4	17399.1	11887.1	18930.4	15017.3		2905.81	2045.44	6611.83	8095.79	4914.72		3065	4058	0	0	1780.75		12923.9	4705.23	8657.84	4760.58	7761.89		8897.21	11353.7	17202	14543.6	12999.1	POMK	3320	3580.52	3450.26		11683.6

## Sheet: Table S4
Table S4 Comparison of the expression of glycogenes and biomarker candidates in RNA-Seq data extracted from the TCGA-LIHC
CASE ID	TCGA-DD-AAVW	TCGA-DD-AADY	TCGA-DD-AAE4	TCGA-DD-AAVR	TCGA-DD-A73G	TCGA-DD-AAE9	TCGA-DD-A1EF	TCGA-DD-AADB	TCGA-DD-A11D	TCGA-DD-AACL	TCGA-DD-AAC8	TCGA-DD-A3A6	TCGA-DD-AADK	TCGA-DD-A73D	TCGA-DD-A1EA	TCGA-DD-AAEK	TCGA-DD-AACH	TCGA-DD-AACJ	TCGA-DD-AADQ	TCGA-DD-A3A1	TCGA-DD-A1EH	TCGA-DD-A3A4	TCGA-DD-A39W	TCGA-DD-AAE0	TCGA-DD-A73C	TCGA-DD-A115	TCGA-DD-AAD6	TCGA-DD-A4NV	TCGA-DD-A1EE	TCGA-DD-A3A9	TCGA-DD-A4NK
Stage	stage i	stage i	stage i	stage i	stage i	stage i	stage i	stage i	stage i	stage i	stage i	stage ii	stage ii	stage ii	stage ii	stage ii	stage ii	stage ii	stage ii	stage iiia	stage iii	stage iiia	stage iii	stage iiia	stage iiia	stage iiia	stage iiia	stage iiia	stage iiia	stage ivb	stage iiia
Age	35	55	49	44	73	69	57	51	57	66	72	72	68	68	68	51	69	75	59	65	23	37	29	45	65	53	66	61	73	64	80
Gender	M	F	F	M	F	M	F	M	F	F	M	F	F	F	M	M	M	M	M	M	M	M	F	F	F	M	M	M	M	F	F
Mutation	50	73	105	104	162	174	172	187	202	447	784	30	84	107	112	133	161	167	203	0	49	54	59	111	121	133	162	191	692	549	119
FUT1	1.85699	0.522862	0.768905	0.550459	1.2404	0.378339	0.43945	1.61641	0.196273	0.455928	0.218946	1.59631	1.74322	0.327103	0.267367	0.196087	1.30865	0.288831	0.142613	1.8296	0.975719	0.895683	0.226832	2.75523	0.406144	0.40603	0.0982447	0.439821	0.72059	0.770367	0.163811
FUT2	0.804524	0.921369	0.0164662	0.0615036	0.0351574	0.0226108	0.0370265	0.674254	0.0401217	0.402756	0.183474	0.131388	3.05344	0.0473576	0.29901	1.1023	0.401008	0.315255	0.0244326	0.775607	0.699439	0.123692	0.0863583	2.15103	0.0896121	0.324308	0.160664	0.121099	0.121947	0.334236	0.0197328
FUT3	0.022427	0.0208684	0.0626554	0.0267459	0.0445922	0.688288	0.140889	0.0196346	0.0997005	1.19417	0.0930845	0.0317424	0.154313	0.0579213	0.0484152	0	0.0644035	0.0260304	0.0398435	0.0392192	0.00478243	0.187094	0.041075	16.1261	0.0114616	0.0076647	0.0998103	0.0932558	0.108025	0.111806	0.0286037
FUT4	0.978158	2.10412	0.238827	0.336234	0.258231	0.0252268	0.500887	1.04779	0.562743	0.932748	1.54208	0.195452	0.909616	0.023116	0.514602	0.491932	0.935478	0.06901	0.286223	0.469565	3.0331	0.966018	0.0843059	10.7328	0.161732	0.491615	0.0384111	0.323701	0.702955	0.82111	0.36326
FUT5	0.0116676	0	0.0419096	0.0104358	0.0497121	0.0383657	0.031413	0.0102149	0.0194509	0.0414177	0	0	0.0176226	0.0200889	0.0431792	0.017813	0	0.0270846	0.0518212	0.132624	0.00746415	0.146003	0.00915823	0	0.00894427	0.0837384	0.0194723	0.0342467	0.0229909	0	0.0334823
FUT6	3.67679	1.53659	0.876622	3.30776	3.63864	1.15102	1.64746	0.327515	1.90211	0.322503	0.370745	0	10.5579	0.363458	1.12733	2.7659	0.325826	1.14133	1.16306	3.41116	0.335047	6.9675	0.549519	3.55248	0	2.59172	0.981091	0.419606	4.60541	3.92145	1.35469
FUT7	0.17989	0.0502165	0.172309	0.321799	0.0306584	0.014788	0.145297	0.338609	0.149946	0.638576	0.00799977	0.143219	0.22642	0.00774326	0.0249651	0.178516	0.0238426	0.0104397	0.00798977	0.125833	0.0230164	0.0844149	0.0564805	0.0390785	0.0206854	0.0461098	0.0300223	0.0858022	0.0236315	0.126115	0.0258114
FUT9	0	0	0	0	0.00144364	0	0	0	0	0	0	0	0	0	0	0	0	0	0	0	0.0010838	0	0	0	0.00129871	0.00173698	0	0	0	0	0
FUT8	1.16209	0.309873	0.31566	0.806707	0.121197	0.11977	0.630417	0.534515	0.55806	1.87789	0.22214	0.375601	0.623493	0.0388226	1.37685	0.519012	0.457473	0.285867	0.15099	0.0636961	1.12291	0.661981	0.111637	0.896752	0.444095	0.316542	0.156313	0.990199	0.211901	0.528542	0.165912
FUT10	0.398004	0.596023	0.436828	0.259575	0.0741905	0.170408	0.580429	0.34119	0.355944	0.515098	0.342925	0.611734	0.214992	0.346206	0.740301	0.879808	0.917657	0.187669	0.158359	0.717762	1.18821	0.642011	0.585761	0.252177	0.320998	0.259294	0.726511	0.441126	0.419365	0.147264	0.285537
FUT11	1.85556	1.2421	1.42257	1.80362	1.44809	0.747123	1.73323	1.8193	1.14423	1.92397	1.35143	1.96972	0.991402	1.13287	1.23939	1.38032	1.23281	1.02466	0.811526	1.30376	3.03125	1.67705	1.3896	2.22112	1.28819	1.57246	0.932195	1.7298	1.20946	2.35837	0.982565
POFUT1	14.3842	23.7216	4.44312	4.79106	6.08091	28.3589	28.9211	15.4653	6.87674	10.1236	13.7327	4.53046	9.31414	11.5829	15.0583	12.9985	17.1089	8.20915	8.15091	6.72027	33.983	11.0801	19.0409	25.3154	26.4094	13.5316	8.20927	30.9487	14.2112	11.5659	20.4747
POFUT2	2.5137	3.01046	1.05862	2.24124	1.71633	2.90079	7.42955	5.68925	2.07214	4.75714	2.32386	3.08082	4.21985	1.48136	2.12025	2.85708	4.81619	1.43809	1.02488	1.14056	4.21809	2.28535	1.31953	6.30471	2.5531	2.248	2.04465	5.37073	2.53651	2.57206	3.93293
HS3ST1	0.389925	0.162875	0.12268	0.206202	0.0509321	0.0795504	0.0574713	0.0722621	0.17793	0.116189	0.169604	0.0936598	0.123233	0.0490046	0.168529	0.160775	0.181071	0.0545074	0.0606776	0.0522611	0.112889	0.124655	0.113936	0.525545	0.183275	0.291814	0.0380003	0.332075	0.082256	0.279349	0.0871212
HS3ST2	0.927888	0.174341	0.683681	0.630429	2.9803	0.132019	1.10497	0.531157	0.223106	0.300878	0.293605	12.3028	0.26053	0.353319	0.189856	1.4711	0.750901	0.507422	0.134731	0.039006	0.496571	0.251203	0.273123	0.135672	0.943856	0.859877	0.536045	0.661244	1.01382	0.175137	2.20189
HS3ST3A1	0.141503	0.46907	0.0847122	0.189847	0.0301451	0.0581617	0.380973	0.255512	0.353846	0.235457	0.0550608	0.0281642	0.10241	0.0761362	0.0409118	0.0945146	0.0879129	0.0102649	0	0.00773292	0.0565776	0.145253	0.0971859	0.0960605	0.155933	0.0362703	0.0590392	0.058407	0.104561	0.0578681	0.033839
HS3ST3B1	3.9191	18.6286	4.44355	2.71908	1.27312	7.13409	17.9726	12.246	11.9696	2.42116	10.5687	0.376949	2.60104	6.23707	6.45058	9.46755	3.0334	3.50837	2.16957	4.70661	13.2202	10.1572	10.9486	0.35748	4.01023	1.50961	5.70232	6.26647	14.8621	3.00763	4.59392
HS3ST4	0	0	0	0	0	0	0	0	0	2.4905	34.3443	0	0	0	0	0.0105012	0	0	0	0.00601424	0	0.010759	1.10679	0	0	0	0	0	0	0	0
HS3ST5	0	0	0	0	0	0	0	0	0	0.0603099	0.00503689	0	0.00285122	0	0.00523958	0	0	0	0	0.00495178	0	0	0.364508	0	0	0	0.00945146	0	0	0.0052937	0
NDST1	9.32452	8.16359	4.45936	6.72797	11.6911	13.1411	33.635	24.3711	4.87935	14.615	7.05678	8.60108	9.74401	3.84255	17.8769	8.31883	21.5025	8.04134	15.7425	7.5752	13.845	6.41138	26.1041	11.5136	32.1469	21.9315	6.15475	27.4624	23.8978	8.98288	28.0137
NDST2	0.224727	0.125466	0.113608	0.183136	0.293633	0.287372	0.208403	0.367261	0.195645	0.496371	0.337565	0.227952	0.314284	0.245056	0.328047	0.457458	0.241592	0.188381	0.141955	0.157197	0.357817	0.21091	0.199915	0.336307	0.191416	0.373777	0.225032	0.256519	0.278815	0.410793	0.324837
NDST3	0.00331599	0.00462832	0	0	0.0028257	0	0.290152	0.0174188	0.207302	0.0176567	0	0	0.00667793	0	0	0.00506256	0.00219751	0	0	0	0	0.45385	0.0130141	0	0.0152521	0	0.00553414	0.0340659	0	0	0.00634391
NDST4	0	0	0	0	0	0	0	0	0	0	0	0	0	0	0	0	0	0.00362681	0	0	0	0	0	0	0	0.173003	0	0	0	0	0
HS2ST1	3.05031	1.72483	2.92551	1.88322	2.30338	2.15519	5.62659	9.32903	3.6952	7.77396	3.08861	1.49113	2.72334	3.45821	4.3678	3.8975	5.73467	3.58763	2.90689	3.49325	6.0383	2.75511	2.90015	2.96317	3.55189	3.78502	4.67303	5.10566	4.21668	2.54715	2.89387
CHST3	1.71062	0.7726	0.375298	0.879845	0.806989	0.164472	1.11324	2.0202	0.475293	0.343273	0.228364	5.70248	1.18189	0.111956	0.354788	0.590543	1.00104	0.154813	0.154027	0.0845539	3.43663	1.30397	0.217243	9.50388	0.779653	0.536764	0.0333906	1.04727	0.429287	0.676384	0.449748
CHST7	1.71597	2.59349	8.66812	3.32393	1.80835	0.383959	0.76544	2.0268	5.22201	1.51383	0.812768	3.19041	3.71644	0.576918	0.798505	0.697578	1.46016	0.683539	0.423915	0.470542	2.46835	3.33529	0.526016	1.74253	1.58788	8.03688	2.11822	1.34859	0.780305	5.48591	1.35006
CHST1	1.41669	0.652901	0.464066	0.442302	1.87917	0.0549342	1.18744	0.637704	0.384342	1.35214	0.974729	3.28437	1.85379	0.0460232	0.562621	0.428495	2.09911	0.0659281	0.166209	1.40817	1.70574	0.736919	0.220303	2.45334	0.619855	0.781073	0.0557631	1.0837	0.399426	5.69057	0.383535
CHST2	1.25796	0.49559	0.419059	1.48811	0.41063	0.208491	1.26324	1.36778	0.718773	2.30478	0.491746	3.16609	0.630783	0.170304	0.919825	1.07643	0.833649	0.200173	0.261336	0.248371	0.775555	0.892602	0.513612	1.02477	0.727145	1.08694	0.169309	0.90448	0.596379	1.2233	0.470652
CHST5	0	0	0	0	0.00596187	0	0	0	0	0	0	0.0148536	0	0	0	0	0.0324553	0.00406024	0	0	0.0179032	0	0	0	0	0.00717326	0.0583817	0	0	0	0
CHST6	0.024699	0.00383043	0.00985758	0	0.0210471	0.00902403	0.011083	0.00240265	0	0.165612	0.00244083	0.00291319	0.0207251	0.0118128	0.00253906	0.0125694	0.00545602	0.00477793	0	0	0.0245791	0.00858536	0.00215411	0.0655784	0.00841515	0	0.00458009	0.00604139	0.00180257	0.0333486	0.00262513
HS6ST1	4.72975	6.62929	3.49409	9.76154	9.81596	8.82072	18.894	18.7751	6.92515	12.9491	20.0931	4.60456	12.8158	17.3254	20.9339	17.9198	13.4585	7.38778	14.3897	7.35987	16.1418	8.58213	43.2102	13.4768	5.65365	3.55688	9.01179	12.2367	16.3319	6.73611	8.71629
HS6ST2	0.0516693	0	0	0.294094	0.940633	0.00772277	0.0126465	2.71828	0.011746	1.05881	0	0.0199449	0.0165541	0.00404377	0	0.00717128	0.211673	0	0	0	0.00600994	0.187357	0.00368698	4.70404	0.00720169	0.004816	0	0.0172341	1.24028	0.0351259	0.00449318
HS6ST3	0	0	0	0.00266311	0	0	0.00801624	0	0	0.00528465	0.00264814	0.0600518	0	0	0	0	0.00394628	0	0.00793449	0	0	0	0	0	0.00456495	0	0.0049691	0.0699148	0	0	0.0028481
CHST4	0.0783725	0.0243086	0	0.171353	0	0.0429512	0.023445	0.0152477	1.55333	0.0309119	0.01549	0.00924384	0.363888	0	0.00805667	0.0265894	3.15087	0	0	0.00761413	0.072421	2.77189	0	0.81343	0	0.107139	0.0145331	0.377009	3.05434	0.252336	0.0666384
CHST10	0.730353	0.701285	0.22947	0.407703	0.816578	0.0766459	2.057	2.63023	0.315185	3.0523	0.16585	2.48533	0.988374	0.0312146	0.129393	0.474484	0.281478	0.0901812	0.349691	0.765419	1.03719	0.348396	0.0487894	2.19421	0.277956	0.175256	0.0345788	0.197649	0.129286	0.813429	0.109006
CHST11	2.0299	0.509684	0.660121	2.02695	0.448457	0.164809	0.983152	2.2097	1.07728	6.06198	0.509461	4.09296	0.76964	0.0924611	0.794945	1.47575	4.38677	0.13297	4.99284	3.50284	0.93444	1.51478	0.340022	0.808826	0.817847	0.598309	0.316667	0.864301	0.470301	1.13111	0.448617
CHST12	0.485194	0.383821	0.425788	0.58464	0.537368	0.698297	0.848905	1.24788	0.385229	2.1491	0.69148	2.74488	0.591485	0.418937	0.666024	0.439615	0.891147	0.569838	0.462968	0.501034	0.659475	0.736417	0.320948	2.05798	0.515427	0.612604	0.545441	0.939216	0.737623	0.886886	0.553637
CHST13	19.5002	24.9147	20.0815	18.2202	99.3698	26.5499	108.658	75.2615	22.3294	104.917	13.6923	0.33098	16.9275	21.306	10.3369	11.9799	9.15187	38.8886	13.6291	14.0971	66.8214	24.5684	15.0208	52.8883	7.49927	19.1542	36.5772	26.2067	6.09273	61.8122	17.9821
UST	0.453325	0.0782026	0.189057	0.378133	0.0781275	7.82166	0.157705	0.115943	0.513728	0.108486	0.41678	2.36823	0.123092	0.363952	28.4542	0.381041	0.121517	0.0295597	0.0226228	0.0222684	0.110789	0.685186	12.0582	0.287689	0.363134	0.250673	0.0425036	1.31191	0.143861	0.133314	0.10719
CHST14	3.84329	4.91046	3.41815	3.51317	1.65691	2.50187	3.66799	3.04025	2.06523	3.65889	3.59754	6.03334	1.97097	5.04973	3.41742	3.25646	5.21025	2.83046	3.32154	1.23957	7.63814	5.39116	3.07286	6.21582	2.54243	2.75367	4.29781	4.7242	2.85329	5.44045	2.43223
GAL3ST1	2.88115	1.45157	0.0368949	1.20581	19.2736	0	13.1081	12.3356	0.950352	9.99509	0.938675	0	4.6697	0.172431	0.320731	1.04675	5.24813	1.91346	0.109489	0.612964	8.5259	0.427773	1.34239	29.3029	0.0295277	0.0947812	0.835688	0.520068	0.733697	16.8215	0.22107
GAL3ST2	0.441085	0	0	0.151739	0.361411	0.0557843	0.388237	0.267346	0.0141409	0.0602219	0.226329	0	0.0854117	1.18299	0.172654	0.0777011	0.0899407	0.00984533	0	0	0	0	0.572596	0	0.0260102	0	0	0.0248976	0.0557152	0	0.486837
GAL3ST3	0.00936792	0	0	0	0	0	0	0.00820154	0	0.0332543	0	0.0099443	0.023582	0	0	0	0.00620812	0.00543656	0	0	0.00599298	0	0.00735316	0	0.00718137	0	0	0	0.00615315	0.0175134	0
GAL3ST4	1.58731	0.190991	0.59801	1.40138	1.07859	0.0899906	0.497356	0.44925	0.222417	0.63147	0.401623	1.80844	0.657924	0.0353404	0.417785	0.532722	2.37134	0.0833825	0.0303879	1.68703	0.639038	0.524398	0.166482	1.21876	0.550716	0.336715	0.0228371	0.461892	0.260649	1.00409	0.281421
CHST8	0.0304611	0	0	0.0953588	0.149254	0	0.830366	0.00666711	0.0317383	0	0.00677307	0.266766	0.161029	0	0.00704563	0.0232526	0.0201866	0.00441943	0	0.00665862	0.0682045	0.125073	0	0.0330861	0.0116756	0.00780785	0.0127093	0.0167643	0.0150059	1.72265	0.0218534
CHST9	3.09635	7.24703	0.096608	0.23094	0.0326594	0.437773	3.43504	0.0565125	1.95546	0.318645	0.0179408	0.00428256	2.41604	0.125032	0.51136	0.75143	2.48507	0.00234128	0.0698817	1.28578	2.44541	0.826673	0.00316667	2.32684	0.247415	0.618386	0.0033665	3.23719	0.105995	0.01697	1.56679
CHST15	7.53922	2.47976	1.76207	5.97574	4.17622	11.7307	1.84745	2.9929	2.60712	5.04163	16.751	13.6083	5.38115	4.98535	16.8115	9.45288	8.33099	2.9203	2.04439	0.613942	6.06177	8.55617	5.45291	2.70396	5.65718	1.82521	2.66917	4.28323	6.85268	3.21869	1.94032
ST3GAL1	29.6986	2.64975	10.9571	4.4058	9.24127	20.1765	62.1052	20.9285	10.1892	15.6284	20.2499	4.75686	8.79516	3.52998	33.712	15.8332	10.8923	1.35051	10.8183	12.7371	2.21266	21.0469	9.76216	13.3208	46.8091	23.4446	24.418	35.7665	58.472	2.56851	13.8299
ST3GAL2	2.35423	2.97965	1.12808	1.54034	2.00614	3.72162	2.47884	3.47069	1.69594	2.72642	3.89286	2.48896	1.74248	1.69818	4.61446	3.1536	3.53128	1.93795	3.20574	2.4631	2.72987	2.88965	2.70353	1.95864	2.05524	3.46292	1.61222	3.93291	2.69473	2.20286	2.00327
ST3GAL3	1.3967	1.0587	3.16924	1.91834	3.28974	6.287	5.92932	2.18914	1.4738	3.13823	2.63801	4.5923	1.41428	4.47637	1.9698	2.34001	2.70399	3.23314	1.70536	3.32984	1.50593	2.55702	7.01724	1.65912	6.20767	4.39798	1.96432	4.87117	3.30883	2.97299	6.12975
ST3GAL4	5.92367	1.03168	1.74509	5.27504	1.49482	8.59241	2.24933	4.94915	3.21944	7.97323	8.96301	36.9773	5.20732	4.77696	1.80598	3.64769	10.4522	10.2769	8.34145	4.95195	2.50085	8.84237	3.428	4.50051	1.42057	3.83728	3.66604	8.00222	5.36446	5.3766	3.13691
ST3GAL5	2.74345	1.95259	1.29887	1.79073	1.55973	4.19378	1.23481	1.73448	2.38454	4.79501	1.51245	1.11599	1.84093	1.03486	2.75136	2.78164	2.88395	2.40642	1.72635	2.11315	0.458196	2.49943	3.99121	0.946278	1.55405	2.69688	0.957661	1.69964	5.49123	1.24894	1.11782
ST3GAL6	3.11221	7.06785	4.03611	1.11413	0.415761	12.1905	1.13944	0.93197	5.30849	4.18555	3.54714	0.57285	1.90185	6.3386	4.15155	3.64541	0.311084	2.54833	1.99955	1.67412	0.255376	4.90569	6.1623	1.08398	4.8736	4.61205	1.86912	7.32317	3.92089	2.0903	8.49266
ST6GAL1	77.2356	167.184	31.4984	46.2425	27.1509	100.965	85.742	99.7433	82.6261	48.0589	69.7691	4.88799	72.7786	62.2931	93.7863	130.46	54.2793	27.2607	85.6528	43.8354	105.351	78.6785	2.09525	39.3719	33.9518	73.0798	74.6401	79.8527	50.2337	87.8914	89.9323
ST6GAL2	0.590995	0.063129	0.0505438	0.129454	0.0205556	0	0.0243545	0	0.46246	0.00535184	0.00804543	0.275269	0.0440245	0	0	0.0920693	0.043961	0.00174988	0	0.0131825	0.217975	0.733414	0	0.144106	0.00693448	0.204041	0	0.464649	0	0.11556	0.0548018
ST6GALNAC1	0.20222	0.0282249	0.0403538	0.096465	0.022976	0.0110824	0.0725925	0.0177042	0.0955168	0	0.00599518	0	0.173078	0.0464236	0.00623644	0.0308731	0.0625385	0.00391186	0.00598769	0.00589388	0.0215612	0.168699	0.0158728	0.0585724	0.0465061	0.055289	0	0.148389	0.0221374	0.170123	0.0128957
ST6GALNAC2	0.49202	2.08597	0.0589107	0.121022	0.285628	1.18813	0.178004	0.0834597	0.11791	0.338399	1.20342	0.375398	0.5202	2.4382	0.0938883	1.00939	2.37006	0.132061	0.103801	0.381812	0.265581	0.283796	0.0965503	0.25385	0.579912	0.334207	0.410572	0.992873	0.0343373	0.701374	0.347103
ST6GALNAC3	0.436767	0.3586	0.315309	0.548646	0.0383135	0.190084	0.168607	0.0843499	0.326587	0.233706	0.24279	0.412503	0.187559	0.124414	0.222847	0.210832	0.157493	0.0428667	0.0713194	0.0449293	0.343105	0.432017	0.264686	0.0418594	0.361904	0.138295	0.0589577	0.426548	0.219381	0.465307	0.282626
ST6GALNAC4	2.0679	1.40614	1.19565	4.39477	3.4264	0.334176	1.83204	3.00191	1.17122	5.89762	1.94924	5.06569	2.41592	0.266274	1.68429	1.65949	6.30149	1.92834	1.7741	5.49392	1.35118	2.26698	0.853198	2.80283	1.99171	1.63998	3.24469	1.73791	1.33505	3.22163	0.541012
ST6GALNAC5	0.0545198	0	0	0.0243821	0	0.0358548	0.0293571	0.0620512	0.0181779	0.609635	0.00969805	0.231497	0.0576424	0	0.00504416	0.0083236	0.0433563	0.00316399	0.00484296	0.00476709	0.0244148	0.0170559	0.00427942	0.13028	0.00417945	0.039129	0.00909894	0.00800133	0	0	0.00521516
ST6GALNAC6	4.72106	5.95373	9.56963	8.17897	9.91572	12.9318	4.62206	13.5692	6.10724	15.142	17.6176	28.8837	4.43626	12.4644	11.0778	6.53239	11.7629	11.0431	4.88615	8.38617	5.6202	16.91	16.5725	7.65856	11.737	11.0145	8.88772	8.0984	9.05257	10.4881	7.13844
ST8SIA1	0.054562	0.0179189	0.0826211	0.0459313	0.0259823	0.0131921	0.0734496	0.101157	0.0387916	0.0797525	0.00713643	0.040884	0.0331256	0.00414457	0.0371181	0.0735003	0.00744434	0.00279392	0.0156805	0.00420951	0.0503045	0.0138059	0.00755777	0.0104583	0.0196832	0.00987208	0.0160694	0.0188412	0.00948655	0.0540021	0.0138155
ST8SIA2	0	0	0	0.0246514	0	0	0.021201	0	0	0	0	1.41686	0.0198228	0	0	0.0120222	0	0	0	0	0.0100753	0	0	0.00855317	0.0120732	0	0	0.00288918	0	0.0220823	0.00376626
ST8SIA3	0.0365922	0.0161285	0	0	0	0.0126656	0	0.0438389	0.0160532	0.338411	0.00685164	0	0.0164836	0.0165799	0.0178184	0.0117612	0.00382889	0.0100591	0.00513231	0.00168397	0.00123207	0.00903746	5.02489	0	1.04971	0.00197461	0.00964255	0.00141323	0.00632498	0.00900122	0.00552674
ST8SIA4	1.1272	0.353784	0.774784	1.1389	0.203288	0.137278	0.662358	0.626575	0.768062	1.03209	0.320919	0.633097	0.310776	0.146329	0.678702	0.974271	1.26475	0.128063	0.206614	0.39111	0.442586	0.865255	0.327694	0.272075	0.76352	4.9194	0.104512	0.540486	0.481836	0.652262	0.188264
ST8SIA5	0.00736012	0.00205459	0	0.00394988	0.0313594	0	0.0673742	0.015465	0.001227	0.0026127	0.0157107	0.0750045	0.01334	0.00126725	0.00136191	0	0.00585307	0	0.050996	0.00643552	0.00470853	0.00460507	0.0103989	0.012791	0.00677066	0	0	0.00540086	0	0.0110078	0.00422425
ST8SIA6	0.212335	0.0246973	0.0211861	0.0395664	0	0	0.0119099	0.00774572	0.36873	0	0.00786882	0	0.0356343	0.00761651	0	0.0540289	0.0117262	0.00513441	0	0	0.00565991	0.311374	0	0.0384388	0.0949516	0.0725682	0	0.162303	0.0232447	0	0.0423149
A4GALT	1.68213	0.992045	1.03066	2.3875	1.75644	0.428476	1.11627	0.767458	0.967665	1.23349	5.86497	6.88262	3.7136	0.856636	0.796417	1.27803	5.87204	0.696633	5.99093	1.88513	1.94509	1.32176	1.14679	6.96524	1.7254	1.43317	0.31632	1.66318	12.2522	5.32245	0.77809
B3GALT1	0.00456258	0	0.00546289	0.0448901	0.00777594	0.127524	0	0	0.0228187	0.186257	0.328697	0.387464	0.00918838	0	0.0211065	0	0	0	0.00810583	0	0.00291884	0.0107052	1.42178	0	4.93867	0.0233898	0	0.123877	0.0149843	0.0170596	0.0261864
B3GALT2	0.241363	0.00990833	0.00849968	0.177786	0.0907391	0.0233429	0.0477816	0.323182	0.0946759	0.0377996	0.0063138	0.489819	0.107221	0.0183341	0.0131358	0.0541898	0.04234	0.0123593	0.0315296	0.00620712	0.0681212	0.249841	0.0111443	0.262162	0.163259	0.0291137	0.0473901	0.182321	0.00932557	0.0398143	0.0475338
B3GALT4	N/A	N/A	N/A	N/A	N/A	N/A	N/A	N/A	N/A	N/A	N/A	N/A	N/A	N/A	N/A	N/A	N/A	N/A	N/A	N/A	N/A	N/A	N/A	N/A	N/A	N/A	N/A	N/A	N/A	N/A	N/A
B3GALT5	0.00649258	0	0.00388686	0.0101625	0.00691575	0	0.0218502	0.00142105	0.0311181	0	0.00144363	0	0.0155267	0	0	0.0223026	0.00645395	0	0	0.00141924	0.0809938	0.0241197	0	1.1777	0.00497716	0.0116493	0	0.0119106	0.00213227	0.00910343	0
B3GALT6	4.76218	3.44608	7.205	4.58883	8.94342	9.90739	9.08089	6.31616	3.19512	10.7846	6.36444	14.9612	4.06621	8.97036	6.79865	4.26773	4.71444	4.96393	8.05154	4.42008	4.07989	8.65993	5.32777	10.836	5.00441	5.28592	3.78529	6.33799	7.35537	9.04375	6.78095
C1GALT1	1.47104	2.62678	1.74705	1.19322	0.484666	2.92283	6.24946	5.24799	2.18428	3.99571	7.23565	1.10004	1.66263	5.39629	3.66423	2.3686	2.70947	1.52249	2.71659	1.23677	5.4769	1.98425	3.62293	4.33413	1.29661	1.81355	2.95202	4.21946	4.15438	1.7063	3.42385
C1GALT1C1	14.5961	16.8288	9.50983	13.1833	6.23562	15.2849	7.41432	20.918	11.244	10.5614	13.6535	7.60196	11.9636	8.98985	17.6845	6.85815	10.4494	7.51102	13.0119	18.2842	16.3929	13.5846	9.9341	7.69362	14.1837	10.5331	13.7336	17.4848	20.252	17.9767	5.34321
B4GALT1	21.8713	61.9674	25.6306	25.1698	13.9538	16.7788	38.1309	48.5139	29.1169	33.9039	18.1028	13.1086	17.8326	30.1986	35.868	41.4059	25.6381	20.5555	37.6094	37.2482	50.0939	34.0626	13.5679	39.827	19.2239	23.4698	35.3222	41.9498	18.3341	21.7918	37.2064
B4GALT2	8.0841	2.85526	5.6733	7.82589	11.1208	19.0048	14.6483	15.671	4.18585	12.9705	10.1329	24.1355	9.67568	5.96226	2.34871	7.43159	11.0658	13.1162	9.21716	17.0572	7.95067	6.43821	5.54744	17.6954	11.752	8.51597	10.8901	11.9999	7.8151	7.81582	9.25361
B4GALT3	6.51846	16.0198	5.17929	7.83432	11.6948	10.1572	11.7187	11.3562	3.41643	15.8751	17.111	3.72931	10.3327	16.5264	9.74004	5.25411	21.4128	12.2433	3.96458	9.62818	14.7463	6.72889	9.42174	12.551	3.81989	5.66029	5.65379	5.17783	16.9221	16.5202	6.6068
B4GALT4	3.52937	2.16569	1.34758	2.07155	0.981257	3.03238	4.47963	3.71647	1.64583	4.05303	1.38292	1.35704	2.79884	1.5794	1.95019	1.98648	4.39975	1.00807	1.60946	1.76343	2.52631	1.67908	3.11755	5.51179	2.10213	2.28123	3.04556	3.00757	1.71355	2.03114	1.48111
B4GALT5	11.3748	10.2637	2.19818	7.98158	3.61126	4.70168	14.4577	19.8956	9.29677	9.01568	8.25192	4.67625	5.33279	3.82629	6.512	16.1186	11.4947	3.41059	9.66695	8.38792	22.3816	9.81623	2.94394	21.8338	8.70097	11.94	9.96417	8.96084	11.3185	17.6858	6.45497
B4GALT6	0.722747	0.586926	0.0734247	0.0979467	0.0522568	0.532926	0.843214	1.05076	0.240977	0.653066	0.31946	0.809064	0.337413	0.780584	1.17121	0.608556	1.15532	0.627886	0.105057	0.256612	0.728578	0.376839	0.777037	0.36159	0.285421	0.107785	0.307035	0.594637	0.681876	0.0696063	0.527942
B4GALT7	3.60396	4.36526	3.98752	4.84791	11.1146	7.52301	4.66739	6.5335	2.14295	12.8353	5.75208	22.9492	12.1811	5.12093	5.21542	3.84579	7.90906	7.2683	7.78556	7.16862	5.10608	4.24642	5.0875	12.1125	4.32858	9.7988	5.70771	8.39762	6.3084	7.01984	8.55086
UGT8	0.00494612	0	0.0059221	0.0132719	0	0.04066	0.0399498	0.00433029	0.0164912	0.403829	0.14957	0	0.0348627	0.00425805	0	0.0151026	0.0655558	0.00287042	0.00878721	0.00432477	0	0.00386834	0	0.322341	0	0.0152136	0.173348	0.047183	0	0.0046234	0
ABO	1.52165	5.32496	0.113869	0.0229017	0.0218189	0.0240556	0.216658	0.0288216	0.00304895	0	0.022773	1.32018	0.232039	0.00629795	0.125216	0.106104	0.063025	0.0339644	0.0129969	0.0159916	0.189543	0.188811	0.0229691	0.00794608	0.314054	0.138762	0.048837	0.072471	0.0360386	0.0512874	0.0244925
GBGT1	0.845043	0.174737	0.712	0.828617	0.784105	0.246995	0.455028	0.652145	0.333928	1.12212	0.439817	8.19957	1.27634	0.0484991	0.306941	0.61162	0.667863	0.254287	0.111207	0.563743	0.492549	0.915476	0.196533	2.90997	0.369488	0.352983	0.208935	0.372056	0.226132	0.889376	0.251482
GALNT1	17.4926	22.4851	6.86741	10.4752	2.92868	22.0283	12.3355	20.1972	11.2512	18.9923	22.2361	15.8687	12.9387	15.2699	37.121	19.763	20.7207	7.15717	6.37571	5.36795	27.8547	10.2589	13.2713	17.8082	11.2408	12.4447	5.10777	9.5555	21.2937	9.01903	8.91718
GALNT2	18.6553	29.8172	5.94439	13.0426	20.2478	21.2109	59.4513	51.552	13.0305	26.2067	19.107	4.8273	20.9622	8.16571	23.1917	23.2432	6.24011	9.24292	14.9796	11.535	40.8516	11.4046	20.6511	20.4096	20.9993	7.76777	21.0801	44.3276	26.1708	23.4397	9.36034
GALNT3	0.29759	0.0415363	0.0237541	0.119778	0.016906	0.203864	0.166919	0.325672	0.347276	0.132049	0.0132339	0.06318	0.0973868	0.418447	0.0871878	0.128728	0.742836	0.184217	0.132174	0.13444	0.0666326	0.112493	0.0739694	3.2539	0.0912522	0.122046	0.124164	0.109186	0.0130311	0.0602709	0.0521883
GALNT4	0.103316	0.0540765	0	0.00385038	0	0.0495436	0.0173851	0.0678393	0.0179413	0	0.0268012	0	0.00650198	0.0444717	0.123467	0.151161	0.116965	0	0.00382396	0.00376405	0.2093	0.0572356	0.0642009	0	0.115502	0.0838603	0.114951	0.0252711	0.0367582	0.00402396	0.0576498
GALNT5	0.0443155	0.0285479	0	0.00914706	0	0	0	0.0119378	0.00568291	0.00605045	0	0	0.0102975	0.00586934	0	0.00520438	0.0271088	0	0	0	0.00872314	0.00266608	0.010703	0.00740531	0.0470381	0.0174755	0	0.0100058	0.0111953	0.0286782	0.00978244
GALNT6	0.268892	0.136877	0.587088	0.254653	0.444791	0.140429	0.336423	0.415435	0.184581	0.797302	0.21946	1.09473	0.191121	0.0326804	0.251705	0.347735	0.220123	0.0771064	0.084302	0.179793	0.406776	0.368644	0.178782	2.71448	0.252207	0.298397	0.0475159	0.192671	0.872697	0.215864	0.154327
GALNT7	0.626327	0.118135	0.186465	0.381546	0.152903	0.0723611	0.309911	1.0463	0.206006	1.09364	0.123456	0.18688	0.172155	0.0728645	0.23179	0.3308	3.77599	0.0412601	0.0721767	0.0621652	0.253405	0.428948	0.119584	0.117674	0.298464	0.236039	0.0904036	0.2534	0.197913	0.329124	0.139255
GALNT8	0.0151445	0	0.0181329	0.0203186	0.0516212	0.0124497	0.0169892	0.00883928	0.00420788	0.01344	0.00448988	0.916351	0.095309	0.00217296	0.00467056	0.0269749	0.0133817	0.00439447	0.00448426	0.015449	0.00484424	0.0296112	0.00396246	0.0219328	0.00773978	0.0258792	0.00421251	0.0111131	0.00497371	0.0306722	0.00724334
GALNT9	0.00333503	0	0.0279517	0.00894886	0	0.00548318	0.00897901	0	0.0166793	0	0.00296619	0.0177011	0.0453348	0	0	0.0101832	0.0198911	0	0	0.0145804	0	0.0182582	0	0.00724485	0	0	0	0.154176	0.00219055	0.458262	0.0733737
GALNT10	1.5124	1.4619	1.46086	1.39235	1.71712	1.9077	1.46063	0.880145	0.740148	1.6232	2.00097	1.26227	1.25977	0.743459	2.80878	1.58891	3.6202	2.11651	1.55196	1.52377	1.571	0.916141	0.703934	1.66919	1.84688	2.51327	0.565423	2.42596	3.92412	2.85021	1.46577
GALNT11	5.20314	7.17236	0.86218	1.8871	1.1962	3.84196	4.99014	2.51192	1.3943	2.84462	4.21153	3.8071	2.64216	4.60234	3.34149	3.52482	5.98825	2.35452	1.0553	2.00649	8.89785	2.20013	4.3854	3.56682	5.78434	2.50218	1.43558	8.51817	4.70954	4.06483	5.9822
GALNT12	0.488989	0.455006	0.106451	0.351219	0.069448	0	0.229394	0.298377	0.148216	0.210402	0.0131791	0.117972	0.138015	0.0127565	0.0205642	0.101802	0.049099	0.0214984	0	0.0259128	0.0473975	0.11589	0.0174465	1.77043	0.045437	0.0379815	0.0247299	0.0489301	0.0243321	0.242393	0.0354355
GALNT13	0.0320822	0.00497544	0.0298766	0.124347	0.00607525	0	0.0527854	0	0	0.291042	0	1.3963	0.0143576	0.0122752	0	0.0598648	0.00708697	0.00206873	0	0	0.00228046	0.0250914	0.00559607	0.0154875	0	0.0109645	0	0.0261577	0	0	0
GALNT14	0.071247	0.0568248	0.249824	0.204832	0.329583	0.0418352	0.0753582	0.0935643	0.19513	0.0993588	0.0497888	0.264707	0.125546	0.00876224	0.0329588	0.0388477	0.161881	0.0265805	0.0135618	0.0444977	0.00651131	0.971157	0.0479348	0.475376	0.0858274	0.0834844	0.0254798	0.156843	0.0835667	0.252122	0.0486802
GALNT15	0.519758	0.365584	0.31361	1.44225	0.320847	0.201861	0.374633	0.136155	0.324078	0.152543	0.545996	1.49013	0.574871	0.433361	0.829233	0.368643	0.45293	0.0475017	0.665282	0.0214708	0.733088	1.49157	0.886621	0.115577	4.59307	0.394432	0.0478115	2.14424	0.70967	0.110941	1.68729
B3GALNT1	0.939006	1.18654	0.385852	0.660969	0.0852249	1.24238	0.366503	0.724804	0.175992	1.55817	0.53371	0.949596	0.397227	0.468764	0.606594	0.67014	1.35871	0.0548166	0.133261	0.30607	0.44787	0.382407	0.065419	0.591437	0.540941	0.307625	0.343099	0.354715	0.226271	0.431079	0.212596
B3GALNT2	1.2269	1.67832	0.0585646	0.317182	0.215351	0.710365	1.1029	1.47025	0.482458	0.889862	0.920823	0.229324	0.781872	1.14746	2.36453	1.27571	2.97404	0.35246	0.231728	0.253046	2.86837	0.401674	1.28937	0.442734	1.22488	0.69792	0.503397	1.63908	2.08829	0.396253	0.635541
B4GALNT1	0.16844	0.0729624	0.0243403	0.11689	1.10373	0.467925	0.242386	0.114415	0.0411523	1.32988	1.77449	0.336027	0.22663	0.565031	1.01565	1.69814	0.361819	1.34831	0.356002	2.24475	0.0427312	0.0726821	0.0136773	0.26497	0.443031	0.842655	0.441057	0.102291	2.05059	0.184596	0.250019
B4GALNT2	6.12882	17.1014	0	0.0115993	0.00221017	0	0.00698301	0	0	0.036828	0	0	6.22351	0	0.00239965	0.00395977	0.0206258	0.0030104	0	0	0.0447999	0.0020285	0.00203584	1.54945	0	0	0	0	0	0.0242443	0
B4GALNT3	0.0584975	0.0816483	0.113816	0.147156	0.414363	0.510939	0.221477	0.105629	0.109711	0.25308	1.45028	0.0232863	0.294514	0.00314749	0.510774	0.0446544	0.0436121	0.019096	0.0617061	0.0575425	0.00935573	0.0972204	0.025828	3.01014	0.0392383	0.033737	0.0305087	0.0643883	0.156094	0.266569	0.024481
B4GALNT4	0.78482	0.267385	0	0.74066	15.482	0.0101601	0.407626	0.660053	0.0103021	0.109684	0.0109925	0.157438	4.70421	0	0.0114349	0	0.0122858	0.00717262	0	0.0216135	2.50643	0.125661	0	18.3378	0.0047373	0.0570237	0	0.0408119	0	1.32859	0.0177338
GCNT3	1.06966	0.0350701	0	0.648528	0.578101	0.135735	0.0434882	0.119417	0.0149599	1.98137	0.363944	0.00381032	1.17466	0.0556223	1.3151	0.0493207	14.8647	0.270804	0.315662	2.14677	0.0459261	0.0224585	0.569131	0.171547	0	0.61092	0.233631	0.0158037	1.86492	0.255	0.0446361
GCNT1	0.230152	0.0652512	0.340153	0.164041	0.0888681	0.0413872	0.246891	0.387251	0.335724	1.42336	0.191905	0.339748	0.141221	0.0278628	0.282806	0.362357	4.21819	0.0438264	0.083055	0.204384	0.140335	0.531567	0.191944	0.234362	0.441083	0.117986	0.0300083	0.266523	0.162982	0.137821	0.144477
GCNT4	0.954111	4.31052	0.0901878	0.303177	0.0499234	0.983859	0.214066	0.208829	0.655768	0.148549	0.908142	0.439775	0.476146	0.886228	2.51271	1.03499	1.05104	1.15356	0.382876	0.596417	1.50988	0.654568	1.15621	2.29993	0.368915	0.368985	0.202534	0.700127	1.72615	0.238611	0.464339
GCNT2	0.700951	0.989108	1.17743	0.645326	1.54032	1.58725	0.483897	0.456324	1.39327	1.01626	0.468144	0.201692	0.638587	5.24971	2.41828	3.62204	1.23192	2.14123	0.70704	1.32682	8.45269	1.8575	0.0846458	1.82391	0.240132	1.22675	1.76118	0.380588	2.89736	1.06803	1.3582
OGT	9.75435	7.44543	2.94389	6.52333	3.25379	6.69065	9.68084	7.50504	3.74548	7.54661	12.099	2.522	5.24488	5.80151	14.028	5.45344	13.087	3.64421	4.26924	3.83784	5.42191	3.79034	6.65806	3.60712	5.09524	3.18391	7.38062	12.8607	13.1298	3.47623	6.56861
B4GAT1	24.7785	56.0809	11.3219	6.17025	7.28362	21.1348	12.3972	34.5386	9.78938	23.6522	20.2125	12.7884	23.3746	29.3176	10.8865	11.9192	26.9244	12.5833	12.0167	9.15083	25.4172	15.7034	40.7038	16.18	13.5863	51.5119	9.86568	16.3799	12.8567	7.12994	16.9746
B3GNT2	13.2497	8.22052	2.40248	4.43957	0.713019	4.66133	4.69146	8.59154	5.3088	3.37398	2.41323	2.92336	3.25153	4.76262	4.72004	8.22284	6.66484	1.97536	2.29475	2.4861	8.01895	7.35099	9.18217	3.14125	3.96694	3.84805	2.5353	5.25177	3.3456	5.31553	4.81012
B3GNT3	14.9289	15.8886	0	6.56803	7.13542	0.315529	1.59088	0.0884312	0.665133	0.0537835	0.601905	0	7.09407	0.043478	1.24291	2.63697	10.7703	3.34711	9.43002	4.59257	2.83673	1.29556	0.00792837	50.7966	1.78867	1.21167	0.269718	0.481775	0.145959	29.7413	1.50727
B3GNT4	0.188313	0.00691682	0.0356008	0.0310272	0.118241	0.0081476	0.0733819	0.0347088	0.028915	0.149527	0.0396679	0.0999497	0.379235	0.0213311	0.0366793	0.204276	0.131363	0.0172556	0.0704326	0.129992	0.0221919	0.0581365	0.0116694	0.0538266	0.0265925	0.0254047	0.0578937	0.05091	0.03255	0.120439	0.0094807
B3GNT5	2.26422	6.17314	0.143584	0.283476	0.189781	0.107971	0.388209	1.37487	0.430777	2.70114	0.370765	0.433424	1.34839	0.204019	0.406818	0.126415	1.95651	0.0646236	0.994233	0.644116	2.89517	0.0580603	0.528918	0.626465	0.0919304	0.248835	0.462225	1.63215	0.421971	0.864743	0.0846682
B3GNT6	0	0	0	0	0	0	0	0	0	0	0	0.0093952	0.00445598	0	0	0	0	0.0102727	0	0.0077388	0	0	0	0	0.00678484	0	0	0	0	0	0
B3GNT7	1.0137	0.12785	0.263218	0.415109	1.48306	0.1004	0.279498	0.294046	0.626087	1.04051	0.532264	0.356529	0.279776	0.0525712	0.276842	0.279691	0.659638	0.0850538	0.0759427	0.144166	0.476607	0.778483	0.0623125	6.23489	0.112351	0.288008	0.0713404	0.206128	0.304838	1.10168	0.116827
B3GNT8	0.297654	0.0865525	0.28214	0.354975	4.33307	0.101954	1.4692	1.23782	0.299796	3.25789	0.154429	0.315968	0.299716	0.0747386	0.114745	0.284019	0.287664	0.158345	0.0440673	0.195196	0.380839	1.39677	0.330986	7.78625	0.380298	0.228886	0.0413968	0.318527	0.228093	12.1263	0.308451
POMGNT1	4.70611	3.85217	15.0544	6.59065	7.70739	11.751	5.86575	4.84242	4.67917	10.5027	7.66089	6.74713	4.83122	10.4659	8.43408	5.81087	17.4103	14.7481	8.32751	19.709	4.68032	7.92436	6.41661	7.42922	13.6373	16.2209	11.8219	14.6857	11.4261	11.434	9.40153
A4GNT	0.0262471	0.0549518	0	0.0117381	0.257212	0	0.0883325	0.218302	0.010939	0	0	0	0.0198217	0	0	0	0	0	0	0	4.1894	0.153958	0	9.57901	0	0	0	0.0192601	0.00861997	0.0736036	0
MGAT1	22.8383	41.173	31.3058	35.0366	73.9644	23.5961	36.5369	33.2802	30.843	45.741	36.8475	45.0514	36.7879	21.3776	45.5831	36.7645	49.1196	34.3776	37.82	48.9379	24.666	43.1263	30.2203	51.2271	35.7442	56.012	17.2039	44.7671	25.1546	48.8027	37.864
MGAT2	1.75589	3.21139	0.041426	0.402303	0.0958203	1.22302	2.7014	1.4464	1.29058	0.56804	1.30014	0.229548	1.09741	0.834001	3.02502	1.49223	1.77124	0.476878	0.407225	0.105884	2.64503	1.64388	1.04557	0.150322	4.68135	2.84678	0.461943	2.71659	1.43172	0.194048	2.71387
MGAT3	0.489794	0.107003	0.040796	0.274281	0.0725868	0.0700243	0.338273	0.193897	0.081653	0.929814	0.0416686	2.27865	0.604691	0.0183329	0.208846	0.396645	0.152415	0.0271888	0.0264832	0.0335164	0.228873	0.0899374	0.123694	0.268314	0.408122	0.139737	0.0781889	0.231273	0.254573	0.382194	0.0814815
MGAT4A	6.07473	2.42541	0.904481	3.09341	0.804141	1.31342	3.06376	8.9844	1.49673	4.21944	0.972393	1.37834	1.94294	2.0154	2.5076	3.32358	5.70191	1.5533	1.23916	1.42234	2.17084	0.856959	5.9333	5.26914	2.75858	2.01178	1.50644	1.00771	1.77707	2.53575	0.904988
MGAT4B	46.767	45.6165	12.9644	49.2448	18.2447	34.1511	25.1039	25.6285	16.9334	36.6876	39.3039	12.1047	55.0168	30.4589	41.9265	55.114	87.4304	74.2226	51.3265	59.7865	31.9857	53.5959	79.3769	40.5018	51.5963	49.2854	43.1088	108.322	75.163	91.6458	83.7664
MGAT5	3.19717	2.17451	0.911594	1.43952	2.2696	0.98003	1.86382	1.58932	0.980171	2.4478	1.66759	1.78323	1.98343	0.732419	1.92522	2.51503	5.99898	1.51266	3.09996	2.45912	3.16161	1.02139	1.33134	5.05012	2.52362	2.56408	1.49222	2.54491	2.56272	2.80874	1.4488
MGAT5B	0.0909873	0.0203194	0.0435765	0.0292975	0.195386	0	0.0783899	0.0223044	0.00910103	0.00645975	0.00647397	0.0193171	0.0696294	0.00939958	0.0572432	0.00555645	0.0120595	0	0.00323294	0.00636458	0.0186265	0.0540823	0.00571349	0.031625	0.01395	0.0186577	0	0.0347186	0.0143432	0.0646385	0.0069628
MFNG	3.6597	1.53562	3.2841	3.32803	3.5548	0.904432	2.23187	2.96324	2.02519	3.26815	2.07937	2.17358	3.09653	0.480153	1.9015	4.08258	1.85821	1.57406	0.604028	1.68349	1.83291	5.97546	1.51727	5.31118	1.85667	1.45703	0.395283	2.84247	1.33489	6.19908	1.41783
LFNG	2.65193	3.93872	1.43292	2.97409	1.67459	0.570165	1.56528	1.40495	0.583799	4.16382	0.532207	2.74292	2.05066	0.134639	0.704612	2.79259	0.860693	0.366996	0.440938	0.642126	1.84009	1.45185	0.512389	1.62488	2.28837	1.44316	0.680903	2.31024	0.384106	2.72679	0.754517
RFNG	10.1927	12.7997	9.81358	10.101	16.5155	35.2265	9.79501	10.861	11.709	17.8029	17.0613	15.1925	11.6378	54.1655	18.2041	19.9497	18.2318	43.7133	13.258	51.6754	10.3022	21.2532	7.7504	17.5047	13.2717	26.0861	39.4712	11.7111	17.3752	11.8267	24.1822
HAS1	1.13046	0	0.0124176	1.22447	0.300482	0	0.0837681	0.00907988	0.7521	0	0.0184484	0.0550464	0.292405	0	0	0.221673	1.84196	0	0.00921265	0	0.364914	0.0324451	0	0.743485	0.00795046	0.297737	0	0.060883	0.0204364	0.523502	0
HAS2	0.343912	0.0541955	0.0464906	0.337374	0.0141804	0.00911987	0.164277	0.0194253	0.841503	0.0492267	0.0148005	0.023553	0.128464	0	0.00513204	0.127029	0.102927	0.00321912	0.00492734	0.00485014	0.141944	0.065074	0.0478938	0.216899	10.3245	0.358297	0	0.0895481	0.0182171	0.0881458	0.0159181
HAS3	0.21093	0.539745	0.0683992	0.0786092	0.0486801	0.166172	0.544231	0.1385	0.150179	0.226188	0.340029	0.205248	0.185842	0.393438	0.178889	0.261648	0.125222	0.244821	0.206885	0.219013	0.795578	0.0790469	0.300086	0.152738	0.38403	0.184725	0.183346	0.27409	0.0981363	0.661331	0.138715
POMT1	2.54752	6.22918	3.34834	3.00841	9.84227	7.82258	4.59486	4.01795	3.69132	6.69741	7.46174	4.02996	3.69731	4.40275	4.69265	2.69036	8.4869	4.54198	2.59303	5.30244	4.57061	4.614	6.0981	8.88786	4.75452	7.25453	6.03537	4.88847	5.53822	2.98289	5.66158
POMT2	0.974986	1.14376	0.56701	0.527388	1.57461	0.900728	1.0625	1.20519	0.63274	2.51748	0.786636	1.18283	1.37093	0.727439	1.89431	0.616673	1.37224	1.19361	0.633059	0.428282	1.54596	0.673571	0.674189	1.45739	1.16739	1.38284	0.519147	1.42067	1.59491	1.11968	0.866018
DPM1	20.7771	18.1416	11.5738	20.5126	8.54894	26.4985	32.9204	25.3887	17.0778	25.5304	32.1289	5.70293	16.6554	18.1354	19.4367	25.3705	23.0716	13.611	12.726	23.1507	22.9373	20.6773	14.4948	41.1612	19.2488	15.814	17.4501	26.6773	14.4059	19.4214	16.7801
DPAGT1	9.54763	6.56785	5.13868	8.01212	7.39324	8.95238	5.02494	16.5443	6.86863	11.5709	12.5125	4.32691	11.2138	4.87709	8.80493	5.5779	7.59032	7.68158	8.80955	5.24218	11.9343	5.86977	8.43056	28.7445	5.58468	13.6027	2.52715	8.17211	11.2124	8.07705	5.29279
ALG1	5.07122	4.40853	3.44755	3.87005	5.51078	8.77964	3.86917	4.31762	3.21879	4.23897	8.03224	4.07172	6.13179	3.5825	6.4615	4.34862	5.41274	5.44804	4.19248	5.90769	3.78329	3.97427	4.87324	3.22297	4.58898	6.73652	3.09724	4.25612	6.28499	4.85631	5.63223
ALG2	7.54988	16.6277	6.69811	8.2442	9.12253	15.9869	13.719	27.374	9.72874	13.0961	14.3515	6.13693	6.56267	12.9254	19.6506	7.67243	12.4437	10.8113	12.098	12.2696	19.8032	13.991	10.6413	18.009	9.95075	10.4489	28.9453	20.0679	13.3775	10.8736	12.6104
ALG3	16.6396	26.7367	13.7131	26.6574	51.2057	41.9298	24.3145	32.0904	14.211	45.039	27.0208	15.6051	24.0244	12.7826	18.4056	18.3973	13.9261	29.2697	24.6149	27.673	24.1314	17.3273	14.5356	42.2542	9.17595	29.2229	18.4874	15.3267	20.7395	30.2298	15.6858
ALG5	22.7333	12.9671	11.9861	21.9536	20.6719	17.2774	14.018	14.9967	10.3135	9.70192	16.5447	5.76875	9.92006	18.4674	14.5446	11.4828	16.1324	23.0786	25.567	22.3228	24.0242	13.5626	11.8572	14.4518	12.7983	8.98225	16.0176	15.4224	15.7252	16.7545	12.1902
ALG6	1.68092	3.19156	2.54106	2.07882	3.68499	2.64012	2.85063	1.78816	1.6516	2.88347	1.59107	0.892172	3.36859	2.76886	1.95919	1.23296	3.67167	2.31069	1.48481	2.87383	3.92591	1.53865	2.2113	2.14197	1.91488	2.6381	1.46535	1.85708	2.47648	1.63708	2.45677
ALG8	18.6379	11.7322	8.38551	9.95398	7.10533	19.1726	11.1339	22.626	7.5964	21.0926	20.6894	9.04442	19.9345	17.4901	12.1985	9.60154	11.3195	14.0788	13.6699	11.1689	14.9635	10.5859	17.4019	37.3692	10.5879	22.938	6.4573	11.4952	16.2223	12.1606	10.136
ALG9	1.1457	1.19023	0.5244	0.944329	1.33963	2.01719	0.812152	1.56172	0.667286	1.26644	1.18668	1.20388	1.12005	1.256	1.69332	0.526961	1.21866	0.639646	1.42223	0.580776	1.43064	0.862023	1.55726	1.45552	1.22738	1.00219	0.547003	1.42815	1.33741	0.550386	1.20137
ALG10	0.608979	0.776074	0.722804	0.255767	0.0767123	0.235072	0.591673	0.644423	0.361948	0.206777	0.400335	0.101183	0.226616	0.378381	0.499734	0.323386	0.487793	0.236633	0.268124	0.115756	0.670763	0.327184	0.336682	0.368116	0.45466	0.586373	0.742369	0.268121	0.643473	0.242548	0.34445
ALG12	3.4059	5.61483	0.358903	1.49986	0.588607	4.22835	3.95917	3.92888	2.04594	3.38498	2.58875	0.368924	3.88443	3.83716	4.02332	4.25802	4.10825	3.36825	0.926156	1.48522	7.95122	2.09974	3.54975	4.52989	3.69661	4.93072	1.4863	3.66599	2.93335	2.78572	4.30516
UGGT1	7.59367	12.474	2.44221	5.6472	6.15851	11.9798	5.77006	9.64957	4.69433	10.8064	30.9424	3.55218	6.55233	10.1497	15.3795	10.3771	12.384	5.90795	6.98009	12.9195	14.0995	4.05222	19.1241	6.41071	9.22954	6.00096	9.65533	6.82254	13.9787	10.1936	4.57221
UGGT2	2.51449	2.91378	0.854063	0.943463	0.462335	2.03762	0.730372	2.07121	0.732315	1.07542	1.78324	1.47347	0.733504	0.673354	1.53904	1.68609	1.04033	1.15238	2.26541	1.00178	2.1266	0.941285	1.81156	1.66324	2.14927	1.09561	2.51422	1.79259	2.39328	0.81351	1.12755
UGCG	12.5501	18.7118	4.34755	10.9144	1.63507	3.61836	5.03038	16.9001	8.94141	15.16	4.99428	43.7517	4.16839	5.09428	5.93611	7.781	14.6981	8.08994	3.77122	2.80502	10.197	9.06701	3.63678	6.4657	8.39309	7.2289	17.5243	14.3941	18.7922	6.66589	3.97916
B3GAT3	15.1914	12.8664	14.2464	8.81872	32.979	14.1329	11.7521	13.2162	10.4286	47.7082	20.6373	53.6317	27.7932	11.3063	9.58259	7.73096	32.9932	29.6872	17.1338	48.9304	7.52615	13.356	12.082	37.5967	9.81842	50.9666	12.9243	19.6819	10.3429	30.2616	10.3561
B3GAT2	0.0778857	0.0395307	0	0.00949956	0.0030168	0.0232824	0.514705	0.0557904	0.100333	0.0628362	0.0787182	0.0300646	0.0106944	0.0182866	0.052407	0.0324297	0.018769	0.0184909	0.00943437	0	0.0566207	0.016613	0.0250097	0.00769069	0.0515648	0.0145192	0.0295421	0.0441633	0.0255789	0.0231649	0.0169324
B3GAT1	0.907295	0.00567875	0.0219214	0.789679	1.97273	0	0.0958475	0.0748023	0.547702	0.0686029	0.0199024	0.00215946	1.85891	0	0.107281	0.0465866	0.0175256	0.00118058	0.0144564	0.0142299	0.0507549	0.0859148	2.2275	2.32008	1.67487	0.00625722	0.0101852	0.0104494	0.0160343	1.33299	0.147891
EXT1	16.5973	17.8273	7.13666	8.60744	8.69055	7.78474	41.4647	27.5413	8.92906	13.6813	7.69497	9.46271	23.9496	5.9533	5.24602	11.0478	14.5568	13.8008	25.9278	8.75132	22.9539	11.3191	4.94155	28.2195	8.06847	5.6504	20.8551	8.94637	23.0319	7.70108	10.7943
EXT2	6.76237	12.9489	4.83278	4.16472	5.27168	6.79522	7.20923	13.2535	6.01789	11.3782	8.05973	11.4771	8.67976	8.22146	7.18809	6.28312	27.4392	4.61341	5.45236	5.69757	17.9402	9.21591	9.19407	10.1628	11.5713	7.85303	4.97518	10.4471	10.2986	9.43651	7.05325
EXTL1	0.0358591	0.0143001	0.00613356	0.0366554	0.0261917	0.14318	0.0344802	0	0.00427001	0.0181847	0.0774551	1.41929	0.0361075	0.101432	0.189581	0.0391046	0.210479	0.0475666	0	0.022396	0.0491578	0.00801294	0.00804196	0.0890269	0.0196352	0.00525227	0.0341977	0.0601449	1.32235	0.0335194	0.0392016
EXTL2	1.51932	1.79178	1.03045	0.752573	0.454777	2.21337	3.75397	3.80526	1.57501	2.8844	1.41116	1.68426	1.36282	1.68049	1.92168	0.902869	2.21445	1.86947	1.36669	1.84555	2.34686	1.41012	2.69836	1.42047	2.83804	1.42465	2.00604	2.47673	1.73692	0.624705	1.74767
EXTL3	1.43987	2.09068	0.707276	0.685602	0.993262	1.84702	1.7963	3.32926	0.556865	4.40604	1.78412	8.87401	1.41975	0.700754	3.19133	2.26536	2.78454	1.02538	0.693391	3.18205	5.96318	1.21549	4.93339	2.32205	2.21702	1.54478	1.00346	2.91171	2.3511	1.63844	1.02584
CHSY1	5.9412	3.21187	1.32753	3.74974	0.452795	0.756678	3.0696	1.12821	2.96786	1.50007	1.71921	2.53158	1.6957	0.216114	2.98065	2.95749	1.3808	0.245238	1.1893	0.234134	5.56736	2.69633	2.13795	5.38069	1.82179	2.38081	0.404995	3.60746	2.5915	2.68291	1.56886
CHPF2	6.21808	8.99522	2.34933	5.6803	14.2335	11.5954	9.67267	15.3687	5.08629	21.3961	7.85071	21.7323	9.27486	3.6496	7.53765	8.14306	19.611	3.72406	6.76074	13.9911	10.8518	9.10813	9.85696	13.3518	8.58859	9.19181	9.52885	20.1454	10.7642	9.74411	12.5886
CSGALNACT1	1.72018	0.971224	0.541334	0.900401	0.355171	0.278752	1.04133	0.785471	0.373918	0.451389	1.73414	1.66103	0.850041	0.361857	0.973856	1.10549	2.31269	0.379225	0.417304	0.46327	2.1512	1.57187	1.07297	0.598506	1.16975	0.746032	0.63076	1.02381	0.765618	0.987215	0.483162
CSGALNACT2	6.33697	5.33997	1.40259	2.82006	0.509735	4.35394	3.79978	3.53499	2.95011	3.09666	4.30608	0.575455	2.55988	2.8645	5.85142	5.02286	2.96485	1.69596	2.67341	1.50917	5.40132	4.39083	2.06887	1.97626	4.79578	3.18153	1.81985	4.98843	4.38334	2.3065	2.96231
CHPF	50.8146	81.68	15.117	9.53258	63.5849	1.85707	16.278	28.1438	30.6307	23.1966	11.291	46.3056	30.0524	9.55091	34.1911	18.7997	4.30292	32.8516	19.2975	22.0368	23.1806	31.954	44.7594	35.7972	45.1746	33.3074	26.3565	65.1532	21.9067	144.201	19.0969
CHSY3	0.678722	0.222417	0.296794	0.406473	0.0452636	0.155255	0.651489	0.180848	0.319769	0.733275	1.60101	0.482409	0.163427	0.050809	0.212958	0.351411	0.262051	0.0411014	1.53085	0.325112	0.347362	0.678535	1.00991	0.230779	0.334804	1.05896	0.0886488	0.558678	0.678401	0.319977	0.163721
XYLT1	0.534367	0.150348	0.0859824	0.20025	0.0287973	0.0138903	0.230305	0.0943065	0.156689	0.0712275	0.0300566	0.432721	0.125479	0.0109098	0.142652	0.341808	0.229551	0.0232892	0.0225142	0.0295487	0.210787	0.138758	0.0314995	0.224825	0.165152	0.147257	0.0176249	0.223182	0.0887879	0.175714	0.0767743
XYLT2	4.13697	6.26033	1.87656	3.43051	6.84427	5.48882	6.48961	5.6262	2.81816	8.69217	4.74853	6.58275	6.43663	12.4578	6.61367	4.04636	10.029	10.895	1.91666	3.88096	7.19518	3.63414	7.42463	9.56825	4.5096	6.41029	8.41416	3.84607	5.01891	7.58719	3.41284
LARGE1	2.96639	2.5346	1.84096	0.840321	1.17494	1.61974	3.09156	3.6195	1.21999	1.69069	0.84527	0.711043	1.69603	0.936118	2.12276	2.03531	2.97036	1.05007	0.26273	0.726401	1.91996	0.595309	0.967894	2.89132	5.43496	3.30452	0.780349	3.9609	2.0827	2.3683	1.98045
LARGE2	4.3126	6.35259	0.107202	0.620643	0.826546	0.0122672	1.38609	3.6842	0.653024	3.12535	0.00663608	0	1.99844	0.0256932	0.186385	0.170868	2.92719	0.0086601	0.092789	0.0130479	9.78988	0.61272	5.85656	8.4284	0.0114395	2.47858	0.311306	0.947187	0.264643	0.453338	3.76842
SLC35C1	31.1971	35.7811	4.73168	18.1856	3.12137	7.33709	2.50716	14.8692	11.211	16.5924	14.2658	4.77554	41.3458	12.3471	8.05238	25.1496	45.8993	31.3385	86.2301	28.8208	13.4824	18.3105	4.05359	6.74686	17.03	26.6542	4.73559	42.5557	22.9481	8.10661	24.4875
SLC35A3	5.43339	4.39739	2.20715	2.3816	0.479187	5.00843	4.35647	5.41875	4.97286	2.03583	2.5272	0.43485	3.81922	5.45659	5.59891	5.81631	4.08936	2.53726	2.61998	3.8163	3.24007	3.56499	4.1976	1.54518	6.41765	6.18171	6.60049	6.95475	7.35046	1.06521	4.9587
SLC35B1	11.7053	16.0966	9.6615	13.6656	20.0061	9.05758	10.0168	15.0504	7.04683	11.0117	13.9695	5.81886	15.3251	20.421	12.0468	7.82927	9.12587	22.0039	17.6493	10.2829	12.3616	6.51977	7.28926	16.3606	12.8473	10.1051	11.9859	11.2345	8.41833	22.4668	8.42489
SLC35A2	9.32702	10.6723	4.4998	6.7423	7.86804	19.3433	12.2159	19.3565	6.45167	11.2924	12.3759	3.68316	8.08784	7.66313	17.1586	5.79277	9.51771	7.4599	6.59351	7.01371	11.4214	7.51466	6.40946	12.8966	7.95737	6.35307	9.22166	8.39509	11.4661	7.41709	6.31362
SLC35D1	8.53557	8.40741	5.45991	7.3005	2.38808	7.88802	15.4761	5.44199	17.5401	4.4452	6.96762	0.640618	7.96045	7.94239	15.4417	9.42656	10.2607	7.40511	9.80681	12.0343	8.84104	12.3896	21.5975	2.66294	18.9591	17.7001	9.0205	16.9607	15.1396	4.23436	17.4228
SLC35A1	4.48751	3.693	4.67521	4.81653	1.35081	1.72473	2.96555	5.94929	5.14931	6.0616	3.01674	6.71855	2.78158	5.9805	2.95481	4.7335	2.34048	6.87258	1.62555	2.51733	5.21966	5.36022	6.09326	11.6728	3.51157	3.76445	3.44314	4.35352	2.15132	4.15113	1.33795
SLC35B2	21.0681	19.0823	14.9091	15.325	39.2586	50.3244	38.9404	50.6505	12.6339	55.183	52.9076	21.8528	21.224	32.0916	17.4265	23.1251	35.3609	27.9637	29.6621	23.7622	61.2047	23.5159	17.3476	48.3527	13.3382	25.9473	16.9403	20.4615	22.4306	44.5815	23.54
SLC35D2	17.8085	14.151	14.0466	26.4217	26.0984	31.1353	46.9666	54.5877	14	40.5404	32.7665	4.60286	11.4836	17.1658	11.391	15.3016	15.0458	17.2535	21.6671	15.8758	21.6516	27.5012	30.1928	40.8178	15.3179	16.0414	29.4921	21.0341	26.9216	25.098	17.7515
GALNT20	N/A	N/A	N/A	N/A	N/A	N/A	N/A	N/A	N/A	N/A	N/A	N/A	N/A	N/A	N/A	N/A	N/A	N/A	N/A	N/A	N/A	N/A	N/A	N/A	N/A	N/A	N/A	N/A	N/A	N/A	N/A
GALNT18	4.38307	1.72619	3.07665	4.84313	3.53296	2.01228	1.43196	4.63959	3.18878	1.69466	2.34812	1.08836	12.7241	0.342027	7.83769	2.48492	11.1388	2.35029	1.12136	10.36	3.05817	2.52588	1.20716	10.6491	1.28212	1.28773	0.395695	7.81034	5.02552	11.824	5.22246
B3GLCT	1.64922	1.24332	0.962947	0.573656	0.759074	1.99179	1.35675	1.22106	1.42986	1.23774	1.19972	1.83715	1.03534	2.16913	1.63417	1.21231	3.44073	0.785772	1.18466	0.89905	1.16904	1.01516	1.74601	0.652403	0.63214	1.4352	1.09587	2.6221	1.67839	0.66613	1.22701
GXYLT1	3.86278	6.30451	1.39195	1.8911	1.07256	1.38129	3.034	3.75368	2.15773	2.59166	1.98801	0.427816	1.46248	2.8557	2.75925	2.36178	3.56039	1.29358	1.29431	1.42312	2.86186	2.55312	5.31697	1.48161	2.6546	1.47485	2.95947	2.87319	4.20287	2.66604	2.39908
GXYLT2	0.373948	0.0353857	0.030355	0.130387	0.00540096	4.78304	0.170643	0.21086	0.0316985	2.04741	1.68551	1.28506	0.220179	0.0163692	0.0820959	0.222558	0.0798049	0.00367824	0.00563009	0	0.0608205	0.0743551	5.54211	0.536975	0.0777398	0.0909773	0.486579	0.106971	0.066609	0.0829438	0.0303139
FKTN	1.01856	3.20683	0.654816	0.605633	0.204662	1.27501	1.57372	1.45162	0.774247	1.14018	1.74492	1.12731	0.544861	1.05623	3.42949	1.2193	2.31841	0.631415	0.863659	0.865309	2.88412	0.970877	1.74437	0.968048	1.02261	1.54275	2.04279	2.48858	3.59982	0.465234	1.52791
FKRP	1.22133	1.94729	0.816053	0.891917	1.35648	1.32363	3.43601	4.87776	1.47176	2.85784	1.70465	1.34017	1.42093	2.61478	1.80287	1.27799	1.70666	1.6087	1.26775	0.443959	1.19686	2.36474	1.44337	2.76246	1.24484	1.21469	1.12984	2.94037	1.60742	1.42812	1.61896
SLC35B3	16.0637	12.2048	8.49032	16.1092	5.74605	27.4299	19.1502	17.8533	6.42747	6.62116	14.1034	1.32768	9.25928	18.4075	9.90136	12.4034	16.3609	8.78589	11.4676	8.75838	27.0585	9.64582	5.10502	14.5538	11.5973	8.53047	8.04091	10.0238	15.1088	14.0701	9.35273
ABO	1.52165	5.32496	0.113869	0.0229017	0.0218189	0.0240556	0.216658	0.0288216	0.00304895	0	0.022773	1.32018	0.232039	0.00629795	0.125216	0.106104	0.063025	0.0339644	0.0129969	0.0159916	0.189543	0.188811	0.0229691	0.00794608	0.314054	0.138762	0.048837	0.072471	0.0360386	0.0512874	0.0244925
ALG11	1.25607	0.710516	0.288522	0.285582	0.233578	0.519996	0.76637	0.912443	0.354018	0.310085	0.377743	0.105517	0.329083	0.71311	1.17883	0.611626	0.455124	0.270951	0.264892	0.268644	1.31806	0.358081	0.650191	0.300999	1.00446	0.213095	0.522814	0.718355	0.745887	0.219619	0.654059
ALG14	1.1943	1.90605	1.68129	2.91117	2.87221	1.52325	1.76688	2.59182	1.03371	1.61445	1.0708	0.750424	1.27546	2.49458	1.58713	0.891415	1.22957	2.8508	1.82387	2.56953	1.51881	1.46242	0.655262	2.24851	1.21702	1.25171	1.19994	1.29598	1.36765	2.6996	1.18166
DPM2	6.43174	13.9265	14.7978	8.97748	26.6515	15.7947	10.3559	19.6076	6.2392	37.3282	14.852	40.4766	7.41002	11.189	6.86347	5.30044	14.8517	18.3788	14.4117	23.2086	10.3933	11.0932	5.99178	32.1179	5.65844	9.67482	27.6585	10.2775	9.22877	21.545	7.7419
DPM3	16.329	34.8911	106.525	21.2561	239.638	100.875	33.7018	26.2692	23.7024	92.1869	76.1385	177.78	82.8693	103.71	68.3126	37.7083	32.0923	117.403	34.6527	172.248	27.3467	35.7702	62.1793	108.203	38.2979	49.6513	78.8871	49.0258	50.9029	97.275	48.2175
ALG13	3.25239	2.60747	2.3702	2.90379	0.814705	4.35885	1.58312	2.2723	1.36161	2.32156	3.73259	1.01489	3.36203	2.53232	3.3347	1.51784	2.29529	1.43306	2.89429	1.72578	2.35834	1.7776	2.34111	1.52265	1.79406	1.72896	2.05568	3.30552	3.6542	1.32134	2.58651
SLC35B4	2.52394	1.32789	3.42124	2.03817	1.7245	3.71426	1.94968	3.47768	1.99481	5.15287	2.17793	4.65047	1.69044	7.49513	5.62914	3.03973	3.2889	2.08706	2.68633	1.97818	2.29439	2.6132	2.00421	1.05112	3.52129	6.18449	1.94244	9.15717	11.2138	1.54635	9.54776
GALNT19	N/A	N/A	N/A	N/A	N/A	N/A	N/A	N/A	N/A	N/A	N/A	N/A	N/A	N/A	N/A	N/A	N/A	N/A	N/A	N/A	N/A	N/A	N/A	N/A	N/A	N/A	N/A	N/A	N/A	N/A	N/A
POGLUT1	0.907141	1.58611	1.04693	0.855313	0.262322	1.31376	1.14181	1.47084	1.02093	2.42385	1.28741	1.56784	0.835932	2.20751	1.33316	1.27995	1.36292	0.764016	1.0618	0.721596	4.85005	1.1372	3.98949	1.34458	3.08038	1.69228	1.56314	2.94621	1.6391	0.563261	3.01045
XXYLT1	1.12148	0.581747	0.596791	0.90701	0.714002	1.10207	1.90304	2.76122	0.483521	2.7303	0.947773	3.85882	0.754999	0.602958	1.24432	0.977452	1.80819	0.608449	0.896969	0.161555	3.66423	0.779653	0.809459	2.52027	0.55009	0.480204	0.688431	0.879701	0.702759	2.675	0.34937
EOGT	1.97627	1.38494	0.946495	0.913282	0.214017	1.27261	1.32466	1.10661	0.785904	1.15462	0.842236	1.18442	0.920358	0.793963	1.77892	2.23147	2.11458	0.616463	0.651002	0.946805	1.8859	1.10449	1.03093	1.61888	1.36665	0.996241	1.83465	2.25384	1.95794	1.27389	1.01611
GALNT17	0.439065	0	0.0342849	0.226237	0.0488016	0	0.0192735	0	0.127297	0.0169413	0.157052	0.0810572	0.0937073	0.00410854	6.27877	0.0437168	0.0253016	0	0	0.00834583	0.134336	0.253811	0	0.196981	0.0109756	0.181046	0	0.147085	0	0.173981	0.0136954
GALNT16	0.639031	0.237248	0.347785	0.767867	0.265856	0.00707503	0.292541	0.160117	0.322824	0.0381892	0.0784602	1.87973	0.166822	0.0333415	0.0298601	0.397473	0.0570352	0.0362114	0.0382254	0.00564398	0.569857	0.890189	0.0743103	0.182289	0.130304	0.584599	0.0179544	0.464185	0.0918615	0.963381	0.207874
PIGQ	2.29068	2.22437	2.7994	3.17467	8.51724	7.05945	3.59379	3.61993	4.5436	3.59131	5.74791	9.38527	4.89929	3.28573	3.94127	5.68748	4.76937	5.37639	4.07862	5.55611	2.23819	6.66335	4.58669	5.24078	6.60907	11.8437	3.74392	7.46848	7.95412	5.60134	6.31138
PIGC	6.01395	10.5608	4.35128	3.43751	5.01482	10.1948	8.7425	8.78178	2.18016	10.9111	13.7915	2.27594	7.45755	5.76707	7.87287	4.26481	10.6003	7.3081	2.67898	4.13443	14.1828	3.54502	5.36646	17.1616	1.9198	2.79114	3.94198	2.9442	9.61536	10.1828	3.7614
PIGA	1.59454	1.98311	1.5006	1.73143	0.703179	1.44852	1.5201	1.84686	1.37566	1.78399	3.59239	0.777168	0.940236	0.865294	3.13996	0.994599	3.43736	0.792147	1.60932	0.678127	3.13566	1.66925	0.935048	1.30739	1.48871	2.02927	1.18044	2.1034	2.42479	1.15992	1.16918
PIGH	5.46162	5.5643	3.94269	4.34306	5.21801	5.42706	4.79775	3.35062	2.82455	8.26455	4.30447	1.53194	5.81257	7.92793	3.18676	3.29881	3.12274	4.03486	3.22255	2.11238	4.2642	4.62696	5.88914	4.76315	3.45338	3.32715	2.08914	3.72106	5.36796	5.55245	4.30154
PIGP	2.4289	1.92027	1.97742	2.38239	1.54233	3.51111	1.54798	1.90562	1.40842	1.69215	2.47598	0.616561	2.56979	2.83348	2.54576	2.26166	1.80792	2.4123	1.21169	1.55179	2.96508	1.98682	2.41999	3.23086	1.67983	2.19558	0.739254	2.07723	2.86514	1.85089	2.10172
PIGY	0	0	0	0	0	0	0	0	0	0	0	0	0	0	0	0	0	0	0	0	0	0	0	0	0	0	0	0	0	0	0
PIGL	1.36916	0.784411	0.338704	0.506042	0.864594	1.08522	2.52858	0.884983	0.657087	0.589123	0.704478	0.86083	0.888714	1.16895	0.40131	1.22079	0.509912	0.396194	1.23967	0.722256	0.902443	0.595882	0.716464	1.00782	0.948389	0.367382	1.76885	1.00746	0.718456	0.701614	0.656648
PIGW	N/A	N/A	N/A	N/A	N/A	N/A	N/A	N/A	N/A	N/A	N/A	N/A	N/A	N/A	N/A	N/A	N/A	N/A	N/A	N/A	N/A	N/A	N/A	N/A	N/A	N/A	N/A	N/A	N/A	N/A	N/A
PIGM	5.68803	11.8298	4.34268	2.75315	1.35735	4.3972	3.31056	5.33788	2.05438	5.00487	7.45683	2.6734	3.86615	5.953	9.57913	4.15713	6.68303	5.29968	2.98283	4.62058	8.64092	2.64306	5.72766	5.42419	3.08157	3.27181	5.48737	3.41966	8.39115	4.02414	3.4643
PIGX	2.09626	4.04222	3.37365	1.97783	2.02686	3.41212	2.83599	2.476	1.79525	4.71345	3.3383	3.15195	2.84245	1.76414	2.20063	2.21073	6.86974	1.65643	2.46112	2.70139	3.53488	2.10147	2.16243	4.97399	2.11191	4.83452	1.93682	2.83864	3.52978	3.29838	1.88019
PIGV	4.32262	3.6833	5.8832	5.37838	1.91494	6.40637	4.51456	3.87467	7.60716	4.56187	3.55118	1.24016	2.49805	12.0927	9.93779	4.10232	5.50149	5.12484	4.33422	4.33242	3.43798	8.45983	8.17761	4.07558	6.74327	11.9359	3.10815	5.72361	8.66666	2.40893	15.9346
PIGN	2.6949	5.54666	1.67475	1.55697	0.542053	3.21622	2.14076	4.77861	1.84152	1.99704	2.80141	1.46666	2.26418	4.50458	7.22049	2.35478	3.38371	1.72868	1.46123	1.39946	7.60276	1.54598	2.97163	1.76817	3.03067	3.05058	0.787647	2.40163	5.06544	1.31068	1.40015
PIGB	2.36409	6.06373	0.44113	1.9406	0.501456	1.61531	1.43969	0.828794	1.07912	0.999057	1.11504	0.45085	0.942914	1.37003	2.65595	1.89839	2.11943	0.985921	1.24546	1.38255	2.95604	0.924475	1.10455	1.245	1.33765	1.14898	0.538021	1.73477	1.7612	1.75544	1.49292
PIGZ	1.43316	0.535445	0.797313	0.971109	5.43397	2.07067	16.8276	1.85673	0.880868	7.23291	0.811148	1.73648	2.72948	1.22133	0.328141	1.35922	4.48495	1.49541	0.295763	0.917691	0.995561	0.492504	2.30667	3.44353	1.30395	0.385904	1.71536	0.993228	0.81298	1.44114	0.297722
PIGO	2.60177	7.78485	2.48209	3.74874	1.90388	5.57096	4.63083	4.57259	3.09851	3.99416	6.85606	1.00275	2.08415	4.58235	5.50631	7.44223	7.33475	3.01607	2.14217	3.0586	6.98776	3.7217	5.85584	5.1757	6.66067	9.78106	3.8848	6.20542	7.23804	4.59279	7.27197
PIGF	2.05432	1.76601	0.844118	1.59941	0.549043	1.51222	1.43929	1.62277	0.988501	1.11873	2.15517	0.460924	1.45033	3.44865	1.78834	1.19039	1.79457	1.79372	0.941451	1.38393	2.62246	1.20866	1.6015	1.31853	1.17038	1.97702	0.72466	1.07235	2.37055	2.80186	0.821762
PIGG	2.42764	3.75761	0.842884	2.79529	1.66332	2.16752	4.89341	5.47594	1.45454	3.29789	1.9922	1.37682	1.64217	2.61884	3.34736	1.75545	2.78783	1.38533	2.00865	1.80745	4.48446	1.28468	1.66106	1.28367	1.79233	2.11284	2.04002	1.88159	3.51138	2.25928	2.05692
PIGK	3.87855	4.43673	3.58386	3.12596	0.459837	3.61121	2.37791	1.88975	3.39108	3.03048	3.14214	2.38081	1.923	3.62572	4.04478	3.00577	5.29709	3.64299	4.50884	3.42818	3.40901	3.08946	4.75852	2.31703	7.0809	5.62781	4.01748	5.14151	4.82928	1.91914	4.27062
GPAA1	45.6728	35.6362	25.2393	30.6925	120.583	156.392	56.6294	67.202	13.6346	58.9242	84.3998	78.4168	151.352	41.4927	40.039	66.765	99.1066	74.6469	39.9076	56.1967	35.8247	24.1234	49.3984	75.595	41.9146	60.9156	30.326	29.5485	94.2024	72.522	65.6694
PIGS	1.87797	3.13567	1.37978	2.07535	2.6352	1.13552	3.22276	3.6178	2.03433	4.29737	2.79875	1.89878	1.90075	4.07854	3.56114	2.32213	4.91898	5.16106	0.796181	2.01525	7.35238	3.37449	1.736	13.6802	2.21299	2.96776	1.92325	2.18666	2.78559	8.5777	1.79639
PIGT	57.8939	72.335	36.4697	52.2531	67.7198	61.8038	36.1454	57.8427	24.0009	70.0332	62.3122	24.7429	43.273	35.8556	52.4031	86.6627	78.7182	73.5735	26.6658	34.0655	69.6031	32.6414	36.3511	100.355	67.775	66.6207	48.0067	72.9748	43.5281	88.0825	42.8254
PIGU	7.24319	8.25088	9.16625	7.13946	16.5984	11.1034	15.9849	16.6621	3.86745	16.7143	12.059	12.0942	11.0828	5.60684	4.30065	8.76265	12.3276	6.90112	8.04452	8.55707	11.1693	3.30619	6.11703	34.9973	5.81604	12.3685	6.88304	4.7287	6.37163	20.4885	6.31215
POMGNT2	3.81556	3.02756	4.19297	2.1583	2.76888	4.69776	1.99357	6.35303	3.71051	5.99916	3.57178	2.32107	5.6051	5.96208	3.15134	3.9101	7.47602	5.26784	2.67742	4.92057	3.88433	4.38764	1.89406	6.07462	7.2657	10.5036	5.94626	9.86982	3.1127	2.9966	7.03298
POMK	0.396237	0.91599	0.0444773	0.0886019	0	0.0203582	0.450058	0.357743	0.175462	0.175821	0.209247	0.0131443	0.0498728	0.287817	0.87067	0.415896	0.738525	0.0574879	0.0879938	0.0974421	1.57637	0.184001	0.495686	0.188293	0.332229	0.139651	0.371975	0.190811	1.00851	0.0347235	0.201357
A1BG	20.8167	43.7444	19.7005	13.9747	7.68284	1.95544	11.5512	37.9684	34.3937	9.99892	2.81742	0.0923807	10.9858	15.1887	15.019	49.7796	2.0416	12.7743	32.8236	17.1667	6.34309	45.1394	38.5766	3.25169	86.532	13.39	31.3234	44.1485	8.30368	10.9603	49.0097
AFM	141.947	53.5894	72.7197	79.6418	92.4866	11.5795	31.7475	1.86796	238.952	1.52581	2.06345	0.0659674	173.644	71.2248	1.57154	138.408	0.665788	18.1404	38.8622	83.3532	226.991	88.7968	15.9262	3.08246	0.341413	33.3232	88.4502	92.92	7.70101	163.666	59.2364
AFP	46.4408	0.0199079	1.44306	12.9807	2171.29	2.76713	3990.13	665.672	1.75957	396.115	0.589886	0	2.13634	1.79887	0.481662	0.783925	4.08807	3.15785	0.677838	1.08501	25.8638	0.407164	1.66814	154.148	0.153076	2.55186	6.60564	0.931501	1.00711	4.19308	0.477526
AHSG	1184.01	919.98	1932.57	1027.81	1109.65	444.11	4498.41	2173.29	1646.77	3264.62	439.968	2.05511	534.107	535.002	810.58	1522.23	6.93858	548.627	386.036	1242.01	1549.67	898.307	4711.85	116.192	956.582	565.904	1956.06	1165.04	75.3372	5239.72	806.011
APOD	0.740522	0.516794	0.595318	1.70318	1.15388	0.434823	2.94788	0.185235	0.352718	0.619625	0.329312	5.67103	1.04391	0.519112	0.215326	0.678337	4.71815	0.190319	0.13156	0.0184999	1.25202	1.01767	0.863583	0.229811	2.2626	0.564013	0.0176553	0.652074	0.166765	0.751537	0.374416
AZGP1	106.168	412.524	928.262	167.715	320.165	384.303	134.006	188.176	440.017	142.754	174.577	0.886686	144.15	305.622	174.273	241.403	54.1736	209.158	136.059	160.182	82.6614	794.281	8.90192	21.1386	287.62	710.764	109.123	294.343	150.267	114.181	466.696
C1R	44.9224	168.702	487.333	245.42	176.125	121.205	16.8241	172.955	382.205	162.877	295.581	107.191	161.689	64.8374	254.282	192.244	70.4646	104.35	434.332	152.523	44.8417	630.185	29.4972	31.449	431.999	569.376	140.281	162.971	173.16	204.479	251.198
C4A	N/A	N/A	N/A	N/A	N/A	N/A	N/A	N/A	N/A	N/A	N/A	N/A	N/A	N/A	N/A	N/A	N/A	N/A	N/A	N/A	N/A	N/A	N/A	N/A	N/A	N/A	N/A	N/A	N/A	N/A	N/A
C4BPA	290.48	1128.78	558.018	779.247	321.591	208.344	138.736	267.192	442.787	240.82	1234.64	0.606435	914.268	865.828	1346.2	913.718	610.617	494.231	721.512	279.339	668.252	505.689	25.5823	20.0841	73.0197	323.744	169.52	397.648	1525.98	413.832	663.788
C4BPB	54.6125	149.685	172.562	88.8107	295.793	94.1894	72.0534	51.0642	54.8148	24.7791	208.706	0.11394	106.239	134.59	108.973	81.7169	214.94	135.114	111.771	120.587	187.354	76.1792	17.3333	40.0899	42.2166	57.5857	38.956	102.187	162.614	156.519	95.986
COMP	1.27414	0.230144	0.0807648	1.00556	0.159669	0	0.0403578	0.00656176	0.0374841	0.0532112	0.406629	0.00795608	1.38862	0.0129046	0.0138686	0.217409	1.24669	0	0.0332885	0.0065534	0.273302	0	0	5.40551	0.0287278	0.499491	0	1.15496	0	0.525444	0.0788631
CPB2	511.675	543.712	251.16	390.235	126.297	372.672	154.666	173.401	375.752	46.3881	241.564	0.502651	203.579	256.748	316.671	376.523	217.934	354.408	244.569	195.929	489.115	331.883	429.35	67.7478	345.157	194.992	188.39	289.575	214.009	142.45	362.85
CPN2	45.4474	77.2108	45.4731	41.2126	22.644	183.742	54.8252	39.3252	121.709	55.4749	60.0754	0.53776	41.3839	94.1751	127.486	182.913	47.5499	90.8086	126.594	42.5234	40.0833	121.617	83.4559	4.80216	94.8807	33.3126	46.1161	179.222	117.696	17.8079	304.225
CSF1R	6.13645	1.72559	5.73198	8.22488	5.12916	2.62612	3.17065	3.94635	9.03399	14.1511	8.14255	8.70769	3.11674	0.39621	9.58066	6.66134	7.41262	3.06893	0.749509	5.9692	3.10881	20.5876	3.60543	2.15641	5.00854	3.45115	1.22745	4.62875	4.32402	3.55552	2.2789
F13B	48.2481	153.5	17.7531	66.0471	22.9014	65.4443	12.6937	10.3401	47.8633	10.3888	3.46773	0.0503506	43.7633	258.274	11.9102	44.4775	40.3541	32.8339	36.4879	54.6374	17.6602	28.4902	19.1069	0.700669	8.88668	85.9129	24.8407	37.5763	42.5827	6.06536	98.0124
F5	94.49	248.058	56.7833	62.353	23.9639	170.695	24.7571	36.3041	45.58	26.7636	89.3335	10.8607	77.2476	86.7598	356.114	122.15	80.7429	71.3242	32.1105	38.001	20.7034	29.0589	148	21.0619	99.8005	77.3912	88.914	56.3658	121.635	140.602	127.846
FGB	449.731	1554.74	2569.9	2576.69	2736.05	609.646	1748.97	792.911	2405.13	490.134	3070.8	5.102	1620.61	1748.42	1077.1	2266.21	1276.76	1899.96	8880.73	3034.16	284.183	4516.66	13.4938	126.317	46.9571	3584.77	2220.92	1371.09	1377.03	1014.34	2267.96
FGG	222.127	741.44	2062.07	2184.04	2408.86	593.999	1263.01	389.173	1401.8	199.545	2773.23	3.13195	1109.22	1155.98	864.515	1628.72	1187.36	1313.31	6442.92	2064.28	639.626	2608.86	18.4205	42.5233	1475.31	1002.48	1317.45	1005.26	1196.26	738.487	1527.33
FN1	362.002	473.572	76.8624	152.202	35.7754	83.4468	115.892	256.24	186.137	92.1409	256.321	28.1841	146.2	108.879	386.048	402.413	593.256	104.249	92.9032	422.191	210.614	125.761	290.752	50.6293	146.213	342.818	492.003	159.447	248.845	230.548	217.419
GOLM1	13.7869	13.166	5.76544	12.5623	7.72468	7.21275	2.32087	6.60481	5.10299	4.28795	9.39565	6.99996	16.7546	1.60239	27.02	27.5033	116.051	15.7823	34.4044	16.7743	16.6213	4.19973	2.15919	18.9171	1.59103	25.0906	40.429	5.43515	8.14329	22.8853	0.96639
HRG	1268.15	1775.74	977.327	726.355	196.116	0.951342	27.7821	66.3592	409.908	69.1445	0.612667	1.15535	1103.62	902.497	90.3256	586.196	15.9928	427.875	92.0912	646.199	32.9483	322.807	0.652444	17.9172	11.8569	2522.94	339.772	603.255	235.502	155.426	485.283
ICAM2	2.17869	1.22037	2.19672	3.26919	1.19088	0.777678	1.30243	2.50978	1.05139	4.93548	1.84851	3.4539	1.30978	0.950145	1.20678	1.44429	3.69029	1.11049	0.93583	0.557714	1.54967	2.28688	0.922566	1.72813	1.9174	1.24916	0.179412	1.64606	0.795543	4.82339	1.0009
ICOSLG	0.0257924	0.327999	0.195585	0.0538289	0.00976835	0.0753879	0.0501524	0.178139	0.102718	0.0203462	0.165677	0.371142	0.321753	0.261518	0.111361	0.284393	0.0360844	0.252798	0.073825	0.00501162	0.234671	0	0.0404904	0.16809	0.0637105	0.00881488	0.0191313	0.87272	0.220236	0.048219	0.126101
ITIH2	1142.21	3129.56	465.068	800.839	547.988	764.336	638.196	796.097	430.526	272.669	113.656	0.898351	993.906	708.717	365.683	848.326	530.131	427.271	338.286	322.176	1483.86	360.318	1365.03	1026.2	539.457	753.693	766.222	314.757	229.753	1205.64	535.897
LAMP2	81.6786	72.0886	37.9802	54.7054	15.0171	100.772	23.8534	43.7191	48.7166	28.3299	52.999	24.4307	32.5081	35.8025	83.6938	38.3217	27.945	24.8795	35.7692	21.4254	42.3617	35.4666	17.4509	31.4028	44.8842	56.2104	27.6561	72.139	83.2721	35.1789	52.5592
LGALS3BP	177.16	163.973	60.2214	176.16	266.245	5.08573	104.617	54.1914	254.088	378.128	11.7603	662.215	229.167	3.09284	43.4805	32.2361	99.028	5.29514	84.4083	137.872	38.7272	85.4092	21.338	302.528	6.22401	100.87	89.58	36.4081	18.0772	320	6.07913
MASP1	6.98261	11.8732	8.01156	6.40658	6.64993	3.51317	5.78392	11.3405	18.7828	4.84893	0.417794	0.0787338	4.90782	10.4839	5.33783	10.8276	4.88133	2.93108	1.89655	5.43837	7.15355	29.7818	23.0448	3.15726	6.02834	10.0815	6.04776	14.48	11.9509	9.14178	12.8704
NRP1	9.54523	4.93552	2.16161	6.31477	2.2724	8.68249	13.9655	12.9979	4.49269	5.21289	15.6282	11.1368	3.6266	7.78497	10.2253	11.7642	14.2701	1.49959	3.82737	4.25597	16.2481	7.54418	12.4561	12.572	9.16828	5.22629	9.93117	5.93856	19.05	4.57435	3.18954
ORM2	214.681	573.332	3189.85	1786.53	1067.06	506.312	508.255	878.097	1963.56	1232.57	87.0375	4.93436	425.515	193.925	546.409	290.965	203.676	385.494	5178.09	2908.41	397.148	3239.16	267.047	455.8	1192.43	2494.2	791.444	710.267	390.447	1361.86	1078.56
PGLYRP2	26.384	178.022	40.8254	82.1682	56.3594	0.383561	13.7299	26.5903	80.5367	6.22403	0.246397	0.123823	52.8288	39.9167	25.4559	44.9777	21.9585	36.483	1.78091	66.8946	87.7097	69.4936	13.1388	3.34167	40.3509	13.3574	10.3056	60.8261	2.92103	239.306	57.868
PIGR	144.358	0.49668	20.7311	24.2513	0.0633625	15.9975	0.150145	3.29214	50.8011	16.8458	0.141714	0.00563798	171.903	0.182894	42.1761	4.25705	57.8538	47.945	30.7277	124.663	2.49395	4.0251	0.208446	4.59204	0	37.133	65.3098	8.87039	7.92602	0.13901	22.9232
PTGDS	55.3385	0.4911	16.0789	85.7055	3.46468	0.289243	9.34148	17.1478	15.5441	215.836	0.56503	7656.1	293.254	0.0673123	1.02181	16.0258	1.16586	0.136129	0.338594	0.128188	8.09081	14.0037	0.690449	59.1732	0.269727	9.66009	0.0652461	10.0837	0.0706163	8.94412	1.09385
SERPINA1	3383.4	4089.05	5855.75	6564.82	7106.94	1733.85	2347.96	3077.97	3831.02	4138.91	4329.23	7.56461	7663.12	1545.27	3593.74	3523.52	2128.38	4188.07	5007.67	3916	3663.17	4299.87	4824.98	5693.16	1470.13	2393.13	4075.7	1441.97	5156.17	6198.56	1866.9
SERPINA3	5.73608	0.408742	1.68081	7.92447	6.67043	0.886524	4.12367	2.7714	3.28567	1.20456	0.607739	0.0345405	18.0459	3.46949	2.0041	1.44063	0.492875	2.73539	4.94667	1.83712	2.29274	1.81773	0.131351	1.24204	0.527383	1.76815	3.72372	1.25183	1.31898	0.864669	22.9614
SERPINA7	40.7748	3.13286	61.2337	55.213	53.9738	6.83754	274.699	137.038	108.868	87.3297	3.27699	0.0539471	225.171	0.313546	20.6569	133.076	71.567	0.201535	105.974	122.747	256.705	75.9156	37.9823	4.36078	0	225.087	96.2227	56.6092	14.5761	13.4121	21.7299
SHBG	8.82764	0.740261	15.7061	116.781	5.67445	0.716964	1.88803	10.8138	24.1868	4.91593	0.366886	5.29218	1.52498	52.1319	1.71197	2.50112	0.882589	9.27478	0.492059	26.2374	0.316674	10.0104	11.1661	8.1674	0.858323	0.326267	4.26834	2.52536	35.2	5.03473	12.7057
SLC10A1	68.1147	157.687	132.064	25.3537	3.25739	43.3221	0.839827	0.0297921	190.072	1.08717	6.35577	0.2649	177.349	86.0105	49.2822	64.1612	0.481088	37.3243	60.1331	17.7236	5.856	78.3338	5.22633	2.26697	123.815	82.037	0.681501	140.309	9.09699	9.76527	242.526
TF	597.546	498.741	434.85	154.051	881.391	1088.68	1157.01	924.467	1402.56	920.808	251.202	1.39418	1806.62	192.066	492.009	709.459	359.638	401.064	365.3	1037.07	702.889	264.095	407.427	316.636	3384.94	785.9	922.367	782.647	117.702	106.666	1464.84
